# Supplementary material for: Microtemporal Dynamics of Dietary Intake, Physical Activity, and Impulsivity in Adult Attention-Deficit/Hyperactivity Disorder: Ecological Momentary Assessment Study Within Nutritional Psychiatry
Source: JMIR Ment Health. 2023 Aug 17;10:e46550. doi: 10.2196/46550 (PMC10472180; doi:10.2196/46550)
Supplement: Multimedia Appendix 1 [file mental_v10i1e46550_app1.zip]

Archive with 2 entries (2 files):
- Multimedia Appendix 1. Open Data..csv
- __MACOSX/._Multimedia Appendix 1. Open Data..csv
