# Supplementary material for: Microtemporal Dynamics of Dietary Intake, Physical Activity, and Impulsivity in Adult Attention-Deficit/Hyperactivity Disorder: Ecological Momentary Assessment Study Within Nutritional Psychiatry
Source: JMIR Ment Health. 2023 Aug 17;10:e46550. doi: 10.2196/46550 (PMC10472180; doi:10.2196/46550)
Supplement: Multimedia Appendix 1 [file mental_v10i1e46550_app1.zip › Multimedia Appendix 1. Open Data..csv]

ID	ADHD	MIS	upps_p	gender	age	bmi	sugar	saturated_fat	protein	PA
5	1	4	-1.04	1	-7	-4.45	-0.6676334375	-0.267449875	-0.9450596875	-2.43373857117638
5	1	4	-1.04	1	-7	-4.45	0.3318665625	-0.266199875	-0.8500596875	14.8949879775827
5	1	9	-1.04	1	-7	-4.45	-0.6676334375	-0.267449875	-0.9450596875	4.36104428646986
5	1	5	-1.04	1	-7	-4.45	-0.6676334375	-0.267449875	-0.9450596875	5.54023044957146
5	1	1	-1.04	1	-7	-4.45	-0.6676334375	-0.267449875	-0.9450596875	-5.21254878712323
5	1	0	-1.04	1	-7	-4.45	-0.6676334375	-0.267449875	-0.9450596875	-6.91716955295533
5	1	3	-1.04	1	-7	-4.45	-0.6676334375	-0.267449875	-0.9450596875	-3.22023727918672
5	1	2	-1.04	1	-7	-4.45	-0.6676334375	-0.267449875	-0.9450596875	-6.33194517849227
5	1	4	-1.04	1	-7	-4.45	-0.6676334375	-0.267449875	-0.9450596875	-3.64558450140894
5	1	4	-1.04	1	-7	-4.45	1.5074265625	1.423324125	0.6210853125	6.90212161561236
5	1	2	-1.04	1	-7	-4.45	-0.6676334375	-0.267449875	-0.9450596875	-6.01767396219325
5	1	9	-1.04	1	-7	-4.45	5.9876915625	1.137700125	1.5096903125	0.347940273365828
5	1	3	-1.04	1	-7	-4.45	-0.6676334375	-0.267449875	-0.9450596875	-5.87411985494429
5	1	6	-1.04	1	-7	-4.45	-0.6676334375	-0.267449875	-0.9450596875	11.3896267661967
5	1	5	-1.04	1	-7	-4.45	-0.6676334375	-0.267449875	-0.9450596875	-3.77530148254102
5	1	6	-1.04	1	-7	-4.45	0.1846165625	0.914574125	10.0600003125	-0.00763219877736248
8	1	2	8.16	0	-1	3.3	-0.452532925	-0.502558447727273	-0.955385672727273	4.64625311574228
8	1	1	8.16	0	-1	3.3	-0.452532925	-0.502558447727273	-0.955385672727273	4.90738227670898
8	1	2	8.16	0	-1	3.3	-0.221214925	-0.0410729477272727	0.691710327272727	5.51798276690508
8	1	0	8.16	0	-1	3.3	-0.452532925	-0.502558447727273	-0.955385672727273	-3.57336338694112
8	1	0	8.16	0	-1	3.3	-0.452532925	-0.502558447727273	-0.955385672727273	-4.98620930626562
8	1	3	8.16	0	-1	3.3	-0.452532925	-0.502558447727273	-0.955385672727273	13.8240790783805
8	1	1	8.16	0	-1	3.3	-0.452532925	-0.502558447727273	-0.955385672727273	64.1101347555415
8	1	2	8.16	0	-1	3.3	-0.452532925	-0.502558447727273	-0.955385672727273	-6.12789924244072
8	1	0	8.16	0	-1	3.3	-0.452532925	-0.502558447727273	-0.955385672727273	-8.40509415617184
8	1	0	8.16	0	-1	3.3	-0.050542925	0.759592552272727	0.894624327272727	2.34836137267428
8	1	0	8.16	0	-1	3.3	-0.452532925	-0.502558447727273	-0.955385672727273	-14.808998940412
8	1	1	8.16	0	-1	3.3	0.858809075	0.573055552272727	4.35244432727273	-5.32731256276522
8	1	2	8.16	0	-1	3.3	-0.362532925	-0.502558447727273	-0.895385672727273	-10.0213164755192
8	1	0	8.16	0	-1	3.3	0.293632325	2.52081680227273	2.84028382727273	-7.32008541491312
8	1	0	8.16	0	-1	3.3	-0.317532925	-0.502558447727273	-0.865385672727273	1.05903149571868
8	1	1	8.16	0	-1	3.3	-0.452532925	-0.502558447727273	-0.955385672727273	1.23086028368358
8	1	3	8.16	0	-1	3.3	-0.317532925	-0.502558447727273	-0.865385672727273	-6.69035056642822
8	1	3	8.16	0	-1	3.3	4.199947075	-0.486538447727273	-0.618385672727273	-4.50205540103382
8	1	2	8.16	0	-1	3.3	-0.452532925	-0.502558447727273	-0.955385672727273	-12.5184755664282
8	1	4	8.16	0	-1	3.3	-0.452532925	-0.502558447727273	-0.955385672727273	-2.15830540103382
8	1	2	8.16	0	-1	3.3	-0.110918825	2.96212265227273	4.58338362727273	-16.5560303909897
8	1	2	8.16	0	-1	3.3	1.458282075	1.25040055227273	1.34672432727273	5.35141166598768
12	1	1	-3.24	1	-3	-0.68	-0.4928486	-0.233343298	-1.23816937866667	1.81533029323909
12	1	2	-3.24	1	-3	-0.68	0.0692014	0.012096702	0.369580621333333	13.2216572447289
12	1	3	-3.24	1	-3	-0.68	-0.4928486	-0.233343298	-1.23816937866667	-2.7110824506116
12	1	2	-3.24	1	-3	-0.68	-0.4928486	-0.233343298	-1.23816937866667	-6.545407847437
12	1	2	-3.24	1	-3	-0.68	-0.4928486	-0.233343298	-1.23816937866667	10.0391570129899
12	1	1	-3.24	1	-3	-0.68	-0.4928486	-0.233343298	-1.23816937866667	-11.7146145387342
12	1	0	-3.24	1	-3	-0.68	-0.4928486	-0.233343298	-1.23816937866667	-10.5808552465053
12	1	1	-3.24	1	-3	-0.68	0.7150314	0.798406702	2.43351062133333	-1.803964395056
12	1	1	-3.24	1	-3	-0.68	-0.4928486	-0.233343298	-1.23816937866667	-1.3492368309535
12	1	0	-3.24	1	-3	-0.68	2.2736514	-0.176745798	3.25575812133333	-10.676701758444
12	1	2	-3.24	1	-3	-0.68	-0.0403496	0.797629572	3.47062520133333	2.9191715698562
12	1	2	-3.24	1	-3	-0.68	-0.4928486	-0.233343298	-1.23816937866667	5.69814191621849
12	1	2	-3.24	1	-3	-0.68	1.9109514	0.902045802	2.85221922133333	7.8595231590565
12	1	2	-3.24	1	-3	-0.68	-0.4928486	-0.233343298	-1.23816937866667	3.8666085216106
12	1	1	-3.24	1	-3	-0.68	-0.4928486	-0.233343298	-1.23816937866667	-0.037726649958006
16	1	8	1.96	0	-7	-0.0399999999999991	5.47412753578432	1.51238725941176	2.60859604681372	-1.444485975466
16	1	4	1.96	0	-7	-0.0399999999999991	-1.08688187598039	-0.539230641764706	-1.24999571789216	-2.1695929452567
16	1	3	1.96	0	-7	-0.0399999999999991	-1.09883187598039	-0.622580641764706	-1.33479571789216	-3.34022543852805
16	1	0	1.96	0	-7	-0.0399999999999991	1.19972362401961	-0.619699041764706	-1.12214846789216	-6.2712316796439
16	1	6	1.96	0	-7	-0.0399999999999991	-1.09883187598039	-0.622580641764706	-1.33479571789216	-1.39074432845342
16	1	12	1.96	0	-7	-0.0399999999999991	-1.09883187598039	-0.622580641764706	-1.33479571789216	-1.8066658269474
16	1	6	1.96	0	-7	-0.0399999999999991	-1.09883187598039	-0.622580641764706	-1.33479571789216	-6.00359903391319
16	1	11	1.96	0	-7	-0.0399999999999991	-0.385791875980392	1.04199575823529	0.780020282107843	3.83673728919368
16	1	8	1.96	0	-7	-0.0399999999999991	-0.0174742759803925	1.67758115823529	4.84425788210784	8.18933379654658
16	1	10	1.96	0	-7	-0.0399999999999991	-1.09883187598039	-0.622580641764706	-1.33479571789216	-2.05856283806881
16	1	10	1.96	0	-7	-0.0399999999999991	-1.09883187598039	-0.622580641764706	-1.33479571789216	4.69154167698138
16	1	11	1.96	0	-7	-0.0399999999999991	1.40928812401961	0.662449358235294	2.14804428210784	7.76749530355588
24	1	2	0.760000000000002	1	24	-0.609999999999999	-0.269645261904762	-0.210264690476191	-0.492613690476191	-1.99613162910022
24	1	4	0.760000000000002	1	24	-0.609999999999999	-0.389645261904762	-0.21638469047619	-0.50341369047619	-8.64510997270293
24	1	2	0.760000000000002	1	24	-0.609999999999999	-0.389645261904762	-0.21638469047619	-0.50341369047619	4.95716057261199
24	1	2	0.760000000000002	1	24	-0.609999999999999	-0.389645261904762	-0.21230469047619	-0.49621369047619	-9.67370913638274
24	1	2	0.760000000000002	1	24	-0.609999999999999	-0.389645261904762	-0.21638469047619	-0.50341369047619	-3.27677264911422
24	1	3	0.760000000000002	1	24	-0.609999999999999	-0.389645261904762	-0.21638469047619	-0.50341369047619	-4.76393430473292
24	1	2	0.760000000000002	1	24	-0.609999999999999	-0.389645261904762	-0.21638469047619	-0.50341369047619	-1.34695198150062
24	1	0	0.760000000000002	1	24	-0.609999999999999	-0.0387952619047619	-0.21638469047619	-0.47041369047619	2.72134987509348
24	1	2	0.760000000000002	1	24	-0.609999999999999	0.395074738095238	2.22610830952381	4.45422630952381	0.649293960057884
24	1	3	0.760000000000002	1	24	-0.609999999999999	-0.389645261904762	-0.21638469047619	-0.50341369047619	-0.593460864343115
24	1	2	0.760000000000002	1	24	-0.609999999999999	-0.389645261904762	-0.21638469047619	-0.50341369047619	1.03230938213578
24	1	3	0.760000000000002	1	24	-0.609999999999999	-0.389645261904762	-0.21638469047619	-0.50341369047619	-2.36913292555652
24	1	3	0.760000000000002	1	24	-0.609999999999999	-0.389645261904762	-0.21638469047619	-0.50341369047619	-1.09194657024522
24	1	6	0.760000000000002	1	24	-0.609999999999999	-0.389645261904762	-0.21638469047619	-0.50341369047619	-6.99238197588891
24	1	3	0.760000000000002	1	24	-0.609999999999999	-0.389645261904762	-0.21638469047619	-0.50341369047619	-3.88384915444961
24	1	2	0.760000000000002	1	24	-0.609999999999999	4.38680473809524	-0.18984469047619	-0.18481369047619	-2.11018128950602
24	1	3	0.760000000000002	1	24	-0.609999999999999	-0.389645261904762	-0.21638469047619	-0.50341369047619	-4.44306138057612
24	1	4	0.760000000000002	1	24	-0.609999999999999	-0.389645261904762	-0.21638469047619	-0.50341369047619	2.09567743769138
24	1	2	0.760000000000002	1	24	-0.609999999999999	-0.389645261904762	-0.21638469047619	-0.50341369047619	-7.58992369078089
24	1	3	0.760000000000002	1	24	-0.609999999999999	1.76088523809524	1.84846080952381	4.74103380952381	6.65325094057738
24	1	3	0.760000000000002	1	24	-0.609999999999999	-0.389645261904762	-0.21638469047619	-0.50341369047619	40.6675053567121
27	1	0	-5.04	1	15	10.23	-1.35463186666667	-0.372348121333333	-0.954247	-8.90786817730188
27	1	0	-5.04	1	15	10.23	-1.35463186666667	-0.372348121333333	-0.954247	-4.03224250089494
27	1	0	-5.04	1	15	10.23	3.12498313333333	0.302599378666667	1.025678	-6.35136934227897
27	1	0	-5.04	1	15	10.23	0.208578133333333	0.147815878666667	0.720853	7.53280292517018
27	1	1	-5.04	1	15	10.23	1.96006113333333	0.728468878666667	1.853036	3.32266821339077
27	1	1	-5.04	1	15	10.23	2.88970213333333	0.401430198666667	0.904474	5.17534678481938
27	1	3	-5.04	1	15	10.23	-1.35463186666667	-0.372348121333333	-0.954247	3.79333358349918
27	1	0	-5.04	1	15	10.23	-1.35463186666667	-0.372348121333333	-0.954247	7.17933441502768
27	1	3	-5.04	1	15	10.23	-1.35463186666667	-0.372348121333333	-0.954247	-8.35604027658416
27	1	0	-5.04	1	15	10.23	-1.35463186666667	0.756191878666667	0.377753	0.0375936695545448
27	1	0	-5.04	1	15	10.23	0.947532133333334	-0.370192121333333	-0.875847	-7.98418672967342
27	1	0	-5.04	1	15	10.23	-0.916291866666667	0.145651878666667	1.230153	3.28522581707738
27	1	0	-5.04	1	15	10.23	2.30619013333333	0.0467108786666667	0.037149	-8.61672052287296
27	1	0	-5.04	1	15	10.23	-1.35463186666667	-0.372348121333333	-0.954247	9.18080313402568
27	1	0	-5.04	1	15	10.23	-1.03833186666667	0.0754118786666667	0.452233	4.74131900704158
42	1	5	-0.239999999999998	1	26	1.56	-1.20409783326316	-0.629587847157895	-1.14113105310526	-8.03690759427317
42	1	4	-0.239999999999998	1	26	1.56	0.950859541736842	0.0785764028421053	-0.605679428105263	-1.59392402381243
42	1	5	-0.239999999999998	1	26	1.56	3.96142406673684	1.17921039284211	-0.338307553105263	-0.284650649828731
42	1	4	-0.239999999999998	1	26	1.56	-0.849275333263158	0.717238152842105	3.99166294689474	-3.98998153218163
42	1	4	-0.239999999999998	1	26	1.56	-1.20409783326316	-0.629587847157895	-1.14113105310526	-5.67496028285623
42	1	4	-0.239999999999998	1	26	1.56	4.86173308673684	-0.0288581671578948	-0.625206013105263	2.70333426396437
42	1	4	-0.239999999999998	1	26	1.56	-1.20409783326316	-0.629587847157895	-1.14113105310526	0.00468358930166914
42	1	3	-0.239999999999998	1	26	1.56	-0.431977833263158	1.49538575284211	2.23706494689474	1.12039320982037
42	1	5	-0.239999999999998	1	26	1.56	-1.20409783326316	-0.629587847157895	-1.14113105310526	0.0325368501712688
42	1	5	-0.239999999999998	1	26	1.56	-1.20409783326316	-0.629587847157895	-1.14113105310526	8.38654663932787
42	1	5	-0.239999999999998	1	26	1.56	-1.20409783326316	-0.629587847157895	-1.14113105310526	-1.35138184451903
42	1	2	-0.239999999999998	1	26	1.56	3.95315966673684	1.21031590284211	-0.409530553105263	1.23034029220027
42	1	0	-0.239999999999998	1	26	1.56	-0.228672833263158	-0.517787847157895	-0.787256053105263	-10.0187452011108
42	1	2	-0.239999999999998	1	26	1.56	-0.329896408263158	0.578392602842105	3.63815464689474	12.5056271279491
42	1	3	-0.239999999999998	1	26	1.56	-1.20409783326316	-0.629587847157895	-1.14113105310526	2.98608037695697
42	1	3	-0.239999999999998	1	26	1.56	-1.20409783326316	-0.629587847157895	-1.14113105310526	0.352849350171269
42	1	3	-0.239999999999998	1	26	1.56	0.135783666736842	1.5823889028421	4.29593544689474	-1.56902564982873
42	1	5	-0.239999999999998	1	26	1.56	-1.18625712126316	-0.628571471157895	-1.12665890910526	-3.01503927162363
42	1	4	-0.239999999999998	1	26	1.56	-1.20409783326316	-0.629587847157895	-1.14113105310526	6.21222435017127
43	1	2	-12.04	1	-5	-3.07	-0.965730642857143	-0.265562571428571	-0.728324214285714	-8.74601075975241
43	1	1	-12.04	1	-5	-3.07	-0.965730642857143	-0.265562571428571	-0.728324214285714	5.2580473769567
43	1	0	-12.04	1	-5	-3.07	-0.965730642857143	-0.265562571428571	-0.728324214285714	-5.07917511586531
43	1	2	-12.04	1	-5	-3.07	0.829169357142857	0.304407428571429	0.775175785714286	5.24994152221359
43	1	2	-12.04	1	-5	-3.07	-0.434280642857143	0.429987428571429	1.92352578571429	1.3949098351507
43	1	0	-12.04	1	-5	-3.07	1.77368435714286	0.914177428571429	0.649380785714286	11.6824699313045
43	1	0	-12.04	1	-5	-3.07	-0.965730642857143	-0.265562571428571	-0.728324214285714	-5.76704929946473
43	1	1	-12.04	1	-5	-3.07	0.829169357142857	0.304407428571429	0.775175785714286	-3.24634951313994
43	1	0	-12.04	1	-5	-3.07	-0.965730642857143	-0.265562571428571	-0.728324214285714	-0.718265362813103
43	1	2	-12.04	1	-5	-3.07	1.75391935714286	-0.0764625714285714	0.386525785714286	-3.3732926833744
43	1	2	-12.04	1	-5	-3.07	1.69618335714286	0.127933428571429	1.11770978571429	6.45577036990099
43	1	0	-12.04	1	-5	-3.07	0.312269357142857	-0.145512571428571	-0.529224214285714	0.209196904988696
43	1	2	-12.04	1	-5	-3.07	-0.965730642857143	-0.265562571428571	-0.728324214285714	-6.10429477457785
43	1	1	-12.04	1	-5	-3.07	-0.965730642857143	-0.265562571428571	-0.728324214285714	2.7841015684726
47	1	3	6.16	1	8	9.11	-0.9484418	-0.242224814285714	-0.556827376190476	-4.08463474521966
47	1	3	6.16	1	8	9.11	1.6095742	0.666395185714286	2.04393012380952	0.844250546177244
47	1	4	6.16	1	8	9.11	-0.3317318	0.551090185714286	1.10653262380952	-8.21315886206746
47	1	12	6.16	1	8	9.11	-0.9484418	-0.242224814285714	-0.556827376190476	14.7149010337658
47	1	2	6.16	1	8	9.11	0.420125	-0.0959637142857143	-0.0917649761904762	-7.8870954940119
47	1	7	6.16	1	8	9.11	1.8584082	-0.218574814285714	0.771172623809524	-0.975203132900756
47	1	6	6.16	1	8	9.11	-0.9484418	-0.242224814285714	-0.556827376190476	-5.65991295432936
47	1	0	6.16	1	8	9.11	-0.9484418	-0.242224814285714	-0.556827376190476	-3.67702604956746
47	1	0	6.16	1	8	9.11	-0.9484418	-0.242224814285714	-0.556827376190476	-3.51024234170226
47	1	12	6.16	1	8	9.11	4.0718782	-0.229684814285714	-0.263827376190476	8.68202678548404
47	1	8	6.16	1	8	9.11	0.0725582000000001	-0.240224814285714	-0.256827376190476	-3.89009423138566
47	1	2	6.16	1	8	9.11	-0.2723168	-0.238349814285714	-0.454327376190476	-5.80703784202029
47	1	0	6.16	1	8	9.11	1.6379782	0.548555185714286	0.241012623809524	5.80614702735564
47	1	7	6.16	1	8	9.11	-0.9484418	-0.242224814285714	-0.556827376190476	-4.22790745982386
47	1	5	6.16	1	8	9.11	-0.8167518	0.563710185714286	-0.118987376190476	14.8025412581248
47	1	9	6.16	1	8	9.11	-0.8884418	-0.242224814285714	-0.516827376190476	4.10171623438314
47	1	5	6.16	1	8	9.11	-0.9484418	-0.242224814285714	-0.556827376190476	18.2964793852151
47	1	13	6.16	1	8	9.11	1.2625582	0.0154751857142857	1.25557262380952	-8.67229120108261
47	1	15	6.16	1	8	9.11	-0.0878617999999999	1.09982018571429	1.29578762380952	-2.77858854956746
47	1	5	6.16	1	8	9.11	-0.9484418	-0.242224814285714	-0.556827376190476	-5.23952604956746
47	1	8	6.16	1	8	9.11	-0.9484418	-0.242224814285714	-0.556827376190476	-2.62534335725976
54	1	3	-1.24	1	21	0.960000000000001	0.184281097222222	-0.0021129964285715	-0.773878623015873	-5.050454193125
54	1	3	-1.24	1	21	0.960000000000001	-1.09420290277778	-0.381628136428572	-0.976256023015873	-4.71211233464247
54	1	2	-1.24	1	21	0.960000000000001	2.53681051388889	0.780111863571429	2.1633716436508	-2.40193475628049
54	1	4	-1.24	1	21	0.960000000000001	0.213237097222222	0.130719542142858	0.470795048412697	5.22314743502622
54	1	2	-1.24	1	21	0.960000000000001	-0.745922902777778	-0.145462136428571	0.0922239769841266	6.21406520158942
54	1	2	-1.24	1	21	0.960000000000001	-1.09420290277778	-0.381628136428572	-0.976256023015873	0.72728864743232
63	1	0	-6.44	0	4	23.2	1.12879537478261	-0.00874900869565218	-0.0562472547826088	-1.81931401870765
63	1	2	-6.44	0	4	23.2	-0.865509085217391	-0.357745158695652	-1.07187387478261	6.18791086198532
63	1	0	-6.44	0	4	23.2	0.784490914782609	-0.249637158695652	-0.662673874782609	-1.64677277998994
63	1	0	-6.44	0	4	23.2	1.55073091478261	1.39598884130435	2.39195112521739	4.56982703642132
63	1	5	-6.44	0	4	23.2	1.14293091478261	0.762114841304348	0.146546125217391	0.0967217921684167
63	1	0	-6.44	0	4	23.2	-0.0777040852173913	0.409559841304348	2.39753112521739	3.05056518297302
63	1	0	-6.44	0	4	23.2	-0.865509085217391	-0.357745158695652	-1.07187387478261	-5.81009847682079
63	1	0	-6.44	0	4	23.2	-0.799634085217391	-0.130720158695652	-0.327473874782609	-2.56498265653315
63	1	0	-6.44	0	4	23.2	-0.758859085217391	-0.356095158695652	-1.01937387478261	4.58398819621802
63	1	0	-6.44	0	4	23.2	-0.595009085217391	-0.263335158695652	-1.02587387478261	-0.468931498442913
63	1	0	-6.44	0	4	23.2	-0.865509085217391	-0.357745158695652	-1.07187387478261	-3.30586744689711
63	1	5	-6.44	0	4	23.2	-0.865509085217391	-0.357745158695652	-1.07187387478261	-0.805871782838953
63	1	0	-6.44	0	4	23.2	-0.865509085217391	-0.357745158695652	-1.07187387478261	-5.04071771176382
63	1	0	-6.44	0	4	23.2	1.13689091478261	0.648854841304348	-0.420773874782609	-4.25432790913224
63	1	2	-6.44	0	4	23.2	0.676682914782609	0.806927841304348	3.44817112521739	-0.133717905262273
63	1	0	-6.44	0	4	23.2	1.38449091478261	-0.210325158695652	-0.513873874782609	-4.40925624559841
63	1	0	-6.44	0	4	23.2	-0.865509085217391	-0.357745158695652	-1.07187387478261	1.77242015092172
63	1	0	-6.44	0	4	23.2	-0.865509085217391	-0.357745158695652	-1.07187387478261	5.22496034426332
63	1	0	-6.44	0	4	23.2	0.170330914782609	-0.356445158695652	-1.04405387478261	6.51584296075082
63	1	5	-6.44	0	4	23.2	-0.865509085217391	-0.357745158695652	-1.07187387478261	-1.29476996195452
63	1	1	-6.44	0	4	23.2	1.18754841478261	0.335912341304348	1.51855862521739	2.47844108877012
63	1	5	-6.44	0	4	23.2	-0.799634085217391	-0.130720158695652	-0.327473874782609	-1.69711548108948
63	1	4	-6.44	0	4	23.2	0.792020914782608	0.208629841304348	4.07005112521739	-1.22893373944077
72	1	0	-5.64	1	-6	-4.36	-0.373302593181818	0.240704804924242	0.297756818560606	-0.528166397971444
72	1	0	-5.64	1	-6	-4.36	-0.277923593181818	0.00999280492424239	0.978861818560606	-4.69232534858876
72	1	0	-5.64	1	-6	-4.36	0.155876406818182	0.563221804924242	0.514711818560606	-3.89236104971277
72	1	0	-5.64	1	-6	-4.36	-0.654123593181818	-0.198267195075758	-0.564998181439394	-9.36330459929161
72	1	0	-5.64	1	-6	-4.36	-0.00866659318181826	-0.191523195075758	-0.312263181439394	12.9008700603619
72	1	0	-5.64	1	-6	-4.36	-0.654123593181818	-0.198267195075758	-0.564998181439394	-0.149088821217043
72	1	0	-5.64	1	-6	-4.36	-0.654123593181818	-0.198267195075758	-0.564998181439394	5.48404624570666
72	1	1	-5.64	1	-6	-4.36	-0.0659635931818183	-0.194302195075758	-0.519053181439394	-0.729253354493244
72	1	0	-5.64	1	-6	-4.36	0.650976406818182	0.461732804924242	-0.151048181439394	0.409381384903156
72	1	0	-5.64	1	-6	-4.36	-0.00390959318181832	0.974612804924242	0.265932818560606	-2.87160074140584
72	1	1	-5.64	1	-6	-4.36	0.459464406818182	-0.176559195075758	-0.528278181439394	-5.39392580657362
72	1	0	-5.64	1	-6	-4.36	0.626926406818182	-0.187107195075758	-0.172648181439394	-0.885484325142343
72	1	1	-5.64	1	-6	-4.36	3.14582640681818	0.121720804924242	0.279426818560606	3.00059780657396
72	1	0	-5.64	1	-6	-4.36	-0.654123593181818	-0.198267195075758	-0.564998181439394	-3.8462286957061
72	1	0	-5.64	1	-6	-4.36	-0.273884593181818	-0.0589536950757576	0.160662318560606	8.31006889614616
72	1	0	-5.64	1	-6	-4.36	2.49900600681818	0.108882804924242	1.63850021856061	-4.76948584241592
72	1	0	-5.64	1	-6	-4.36	-0.654123593181818	-0.198267195075758	-0.564998181439394	-4.94065172660997
72	1	0	-5.64	1	-6	-4.36	-0.654123593181818	-0.198267195075758	-0.564998181439394	1.72533295098686
72	1	0	-5.64	1	-6	-4.36	-0.654123593181818	-0.198267195075758	-0.564998181439394	6.23439487653836
72	1	0	-5.64	1	-6	-4.36	-0.654123593181818	-0.198267195075758	-0.564998181439394	-6.1728423238974
72	1	0	-5.64	1	-6	-4.36	-0.382871593181818	0.332538804924242	3.20561281856061	5.39158668844826
72	1	1	-5.64	1	-6	-4.36	-0.654123593181818	-0.198267195075758	-0.564998181439394	2.40644008350996
72	1	0	-5.64	1	-6	-4.36	-0.654123593181818	-0.198267195075758	-0.564998181439394	-2.41820678912794
72	1	0	-5.64	1	-6	-4.36	0.389682043181822	-0.0222900132575756	-0.00819272689393991	4.79020682897886
75	1	3	-2.64	1	9	1.39	2.27774773687008	-0.158734369836216	-0.437563208906883	-4.03074621085156
75	1	2	-2.64	1	9	1.39	-0.673194763129923	-0.462048369836216	-0.669843208906883	7.61708386565798
75	1	4	-2.64	1	9	1.39	0.175113422884067	1.54867296932462	3.60764437850571	2.04049839275908
75	1	3	-2.64	1	9	1.39	4.54903795032463	2.51474201789105	2.6241723229113	1.75082388893698
75	1	2	-2.64	1	9	1.39	-1.52999476312992	-0.463539369836216	-0.718143208906883	8.15180142091478
75	1	4	-2.64	1	9	1.39	-0.673194763129923	-0.462048369836216	-0.669843208906883	-3.93985077815925
75	1	3	-2.64	1	9	1.39	-1.52999476312992	-0.463539369836216	-0.718143208906883	-5.8124266868472
75	1	5	-2.64	1	9	1.39	-1.52999476312992	-0.463539369836216	-0.718143208906883	1.67668568017408
75	1	3	-2.64	1	9	1.39	-1.52999476312992	-0.463539369836216	-0.718143208906883	-5.92210571939857
75	1	4	-2.64	1	9	1.39	-0.651082263129923	-0.457064369836216	-0.298893208906883	-0.65534556982592
75	1	3	-2.64	1	9	1.39	1.87593753687008	-0.0970280698362163	1.14977299109312	-3.21300926030211
75	1	4	-2.64	1	9	1.39	-1.52999476312992	-0.463539369836216	-0.718143208906883	-6.025432554362
75	1	4	-2.64	1	9	1.39	0.361604236870077	0.238124630163784	0.808187791093117	-3.80475963232592
75	1	6	-2.64	1	9	1.39	-1.52999476312992	-0.463539369836216	-0.718143208906883	9.17149678092038
75	1	3	-2.64	1	9	1.39	-1.52999476312992	-0.463539369836216	-0.718143208906883	4.26297829381048
75	1	3	-2.64	1	9	1.39	-1.52999476312992	-0.463539369836216	-0.718143208906883	-6.81959861860641
75	1	3	-2.64	1	9	1.39	1.73520523687008	0.671582630163784	-0.423841208906883	-1.23314504899259
75	1	3	-2.64	1	9	1.39	1.59943853687008	0.816095630163784	0.662695441093117	2.14056624524258
75	1	3	-2.64	1	9	1.39	1.66334523687008	-0.443979369836216	-0.607343208906883	4.64448551125518
79	1	2	0.960000000000001	1	-4	2.38	-0.556347885	-0.276612645	-0.628540925	4.47763
79	1	3	0.960000000000001	1	-4	2.38	-0.556347885	-0.276612645	-0.628540925	5.58919
79	1	6	0.960000000000001	1	-4	2.38	-0.556347885	-0.276612645	-0.628540925	-0.177290000000002
79	1	3	0.960000000000001	1	-4	2.38	0.867112115	1.949757355	3.954999075	-5.11604
79	1	9	0.960000000000001	1	-4	2.38	1.275412115	-0.041902645	-0.070080925	3.14676
79	1	4	0.960000000000001	1	-4	2.38	-0.556347885	-0.276612645	-0.628540925	2.4259
79	1	0	0.960000000000001	1	-4	2.38	-0.556347885	-0.276612645	-0.628540925	-8.05702
79	1	6	0.960000000000001	1	-4	2.38	-0.556347885	-0.276612645	-0.628540925	0.667839999999998
79	1	0	0.960000000000001	1	-4	2.38	0.380552115	1.538012355	4.190779075	-6.59108
79	1	5	0.960000000000001	1	-4	2.38	0.320052115	-0.081212645	-0.00954092499999994	9.92943
79	1	12	0.960000000000001	1	-4	2.38	-0.417347885	-0.228592645	-0.530900925	2.41175
79	1	1	0.960000000000001	1	-4	2.38	2.868712115	-0.250192645	-0.352540925	-1.73962
79	1	3	0.960000000000001	1	-4	2.38	-0.556347885	-0.276612645	-0.628540925	2.38647
79	1	0	0.960000000000001	1	-4	2.38	0.138944815	0.057582855	0.434893075	-4.78651
79	1	3	0.960000000000001	1	-4	2.38	-0.556347885	-0.276612645	-0.628540925	-6.23579
79	1	2	0.960000000000001	1	-4	2.38	1.242737115	0.375899755	-0.075116425	-0.137380000000002
79	1	5	0.960000000000001	1	-4	2.38	-0.556347885	-0.276612645	-0.628540925	1.17933
79	1	6	0.960000000000001	1	-4	2.38	-0.556347885	-0.276612645	-0.628540925	-7.26948
79	1	5	0.960000000000001	1	-4	2.38	-0.556347885	-0.276612645	-0.628540925	2.80677
79	1	2	0.960000000000001	1	-4	2.38	-0.556347885	-0.276612645	-0.628540925	5.08914
82	1	0	-1.24	1	-5	1.33	0.47115215	0.0292477888888889	0.228780394444444	-4.03674444444444
82	1	3	-1.24	1	-5	1.33	-0.87656785	-0.517850211111111	-0.679709605555556	4.32902555555556
82	1	1	-1.24	1	-5	1.33	-0.87656785	-0.517850211111111	-0.679709605555556	0.352405555555555
82	1	2	-1.24	1	-5	1.33	-0.62126785	0.908133788888889	1.46907039444444	4.82939555555556
82	1	2	-1.24	1	-5	1.33	2.18252315	2.53894178888889	2.12921739444444	0.806165555555555
82	1	2	-1.24	1	-5	1.33	-0.87656785	-0.517850211111111	-0.679709605555556	-14.0328514444444
82	1	2	-1.24	1	-5	1.33	-0.87656785	-0.517850211111111	-0.679709605555556	-6.43571744444445
82	1	5	-1.24	1	-5	1.33	-0.87656785	-0.517850211111111	-0.679709605555556	8.07779555555556
82	1	0	-1.24	1	-5	1.33	-0.87656785	-0.517850211111111	-0.679709605555556	2.74586555555555
82	1	5	-1.24	1	-5	1.33	0.64497515	0.209634488888889	1.21853139444444	1.54067555555555
82	1	4	-1.24	1	-5	1.33	-0.87656785	-0.517850211111111	-0.679709605555556	3.10651555555555
82	1	2	-1.24	1	-5	1.33	1.99743215	-0.512250211111111	-0.641109605555556	2.39743555555555
82	1	2	-1.24	1	-5	1.33	-0.87656785	-0.517850211111111	-0.679709605555556	-4.50297444444444
82	1	2	-1.24	1	-5	1.33	-0.02989465	1.09089478888889	0.508118394444445	-2.40217444444444
82	1	2	-1.24	1	-5	1.33	-0.18747435	0.196550188888889	0.0881386944444444	-4.40954444444445
82	1	1	-1.24	1	-5	1.33	0.39827315	-0.0920900111111111	-0.513090005555556	-2.49732444444444
82	1	3	-1.24	1	-5	1.33	-0.23210825	0.291589288888889	1.62972939444444	8.65724555555556
82	1	4	-1.24	1	-5	1.33	2.38893215	-0.517850211111111	-0.679709605555556	1.47480555555555
89	1	0	-6.44	0	-4	-2.33	-2.07465682	-0.186399335	-0.517388125	4.39825975
89	1	1	-6.44	0	-4	-2.33	-1.98639342	-0.615085635	-1.263060625	2.57491975
89	1	0	-6.44	0	-4	-2.33	-2.46546682	-0.750891335	-1.555408125	-14.35861725
89	1	3	-6.44	0	-4	-2.33	-2.46546682	-0.750891335	-1.555408125	13.11355975
89	1	2	-6.44	0	-4	-2.33	5.19891318	-0.134641335	0.894166875	9.06451975
89	1	2	-6.44	0	-4	-2.33	1.60837618	6.864251665	9.270391875	8.34181975
89	1	2	-6.44	0	-4	-2.33	-0.39705682	1.554098665	0.328741875	2.80780975
89	1	2	-6.44	0	-4	-2.33	-1.51546682	-0.749051335	-1.550398125	11.72517975
89	1	0	-6.44	0	-4	-2.33	0.0550131799999999	-0.323971335	0.789691875	-7.76205025
89	1	1	-6.44	0	-4	-2.33	-2.46546682	-0.750891335	-1.555408125	-6.29785025
89	1	1	-6.44	0	-4	-2.33	-0.15907682	-0.107406335	0.635236875	5.04859975
89	1	2	-6.44	0	-4	-2.33	-1.43166682	-0.641016335	-1.024958125	-11.96489525
89	1	0	-6.44	0	-4	-2.33	2.12380318	-0.480573335	-1.065768125	-4.93125025
89	1	1	-6.44	0	-4	-2.33	-1.59195682	-0.641031335	-1.005518125	1.60863975
89	1	0	-6.44	0	-4	-2.33	6.87999318	0.790797665	3.305691875	-11.29048225
89	1	1	-6.44	0	-4	-2.33	1.02059318	-0.437727335	0.117471875	-0.887470249999998
89	1	2	-6.44	0	-4	-2.33	-2.25342682	-0.718531335	-0.559193125	10.67548975
89	1	2	-6.44	0	-4	-2.33	-0.91881682	-0.720741335	-1.504408125	3.94844975
89	1	2	-6.44	0	-4	-2.33	3.00353318	-0.562491335	-1.145158125	-4.89715025
89	1	1	-6.44	0	-4	-2.33	-0.16530682	-0.637806335	-1.039318125	-10.91748125
91	1	0	-9.84	1	1	11.8	-0.2327917375	-0.041000375	-0.2689716875	14.198475375
91	1	1	-9.84	1	1	11.8	0.1417887625	0.072453625	0.5775956125	-6.738757625
91	1	5	-9.84	1	1	11.8	-0.2327917375	-0.041000375	-0.2689716875	3.120435375
91	1	0	-9.84	1	1	11.8	-0.2327917375	-0.041000375	-0.2689716875	-5.748616625
91	1	2	-9.84	1	1	11.8	0.8867082625	0.029611125	0.1666358125	-1.800544625
91	1	0	-9.84	1	1	11.8	-0.2327917375	-0.041000375	-0.2689716875	-2.795912625
91	1	4	-9.84	1	1	11.8	0.1354616625	0.102937125	0.6006270125	-2.404824625
91	1	2	-9.84	1	1	11.8	-0.2327917375	-0.041000375	-0.2689716875	2.169745375
93	1	5	-3.24	0	-2	12.93	3.17208903809524	1.62597952380952	0.95855379047619	6.27012180952381
93	1	0	-3.24	0	-2	12.93	-1.65905396190476	-0.706431476190476	-1.23926220952381	12.1862918095238
93	1	3	-3.24	0	-2	12.93	3.06299103809524	3.13643052380952	10.4354777904762	0.758956809523809
93	1	10	-3.24	0	-2	12.93	0.791016038095238	0.314616523809524	-0.44968580952381	-4.07803419047619
93	1	12	-3.24	0	-2	12.93	1.37592603809524	-0.338061476190476	1.49423779047619	0.32253380952381
93	1	10	-3.24	0	-2	12.93	-1.65905396190476	-0.706431476190476	-1.23926220952381	-3.18249519047619
93	1	5	-3.24	0	-2	12.93	-1.65905396190476	-0.706431476190476	-1.23926220952381	-2.86282319047619
93	1	10	-3.24	0	-2	12.93	-0.689133761904762	0.784996523809524	1.90741079047619	-3.37119619047619
93	1	8	-3.24	0	-2	12.93	-1.65760396190476	-0.706431476190476	-1.23926220952381	-4.70824319047619
93	1	0	-3.24	0	-2	12.93	-1.65905396190476	-0.706431476190476	-1.23926220952381	-1.12472319047619
93	1	9	-3.24	0	-2	12.93	-1.65905396190476	-0.706431476190476	-1.23926220952381	-4.21996119047619
93	1	7	-3.24	0	-2	12.93	-1.65905396190476	-0.706431476190476	-1.23926220952381	-5.14143619047619
93	1	0	-3.24	0	-2	12.93	-1.65905396190476	-0.706431476190476	-1.23926220952381	-3.05374819047619
93	1	0	-3.24	0	-2	12.93	-1.65905396190476	-0.706431476190476	-1.23926220952381	7.07857180952381
93	1	0	-3.24	0	-2	12.93	8.30669603809524	1.20573852380952	0.20842779047619	4.33193180952381
93	1	10	-3.24	0	-2	12.93	3.37995103809524	2.49087452380952	1.82514879047619	0.931761809523809
93	1	10	-3.24	0	-2	12.93	-1.65905396190476	-0.706431476190476	-1.23926220952381	-3.33454519047619
93	1	0	-3.24	0	-2	12.93	-1.65905396190476	-0.706431476190476	-1.23926220952381	-2.86207419047619
93	1	4	-3.24	0	-2	12.93	-1.65905396190476	-0.706431476190476	-1.23926220952381	9.77743180952381
93	1	10	-3.24	0	-2	12.93	2.16671603809524	-0.0369654761904762	-0.26916220952381	0.781834809523809
93	1	3	-3.24	0	-2	12.93	-1.65905396190476	-0.706431476190476	-1.23926220952381	-4.50015619047619
101	1	6	8.16	0	26	1.63	-0.6895487125	-0.319182558333333	-1.52052420833333	3.06349266666667
101	1	9	8.16	0	26	1.63	-0.0785307125	1.42066544166667	8.01620079166667	-1.79121833333333
101	1	9	8.16	0	26	1.63	1.1783182875	0.643107641666667	-0.0284712083333334	0.482992666666667
101	1	3	8.16	0	26	1.63	0.1574343875	-0.114655158333333	3.34056979166667	-0.780027333333334
101	1	12	8.16	0	26	1.63	-0.6895487125	-0.319182558333333	-1.52052420833333	4.42233266666666
101	1	13	8.16	0	26	1.63	-0.6895487125	-0.319182558333333	-1.52052420833333	0.907452666666666
101	1	8	8.16	0	26	1.63	-0.0785307125	1.42066544166667	8.01620079166667	-6.35694833333333
101	1	11	8.16	0	26	1.63	-0.6895487125	-0.319182558333333	-1.52052420833333	-0.358477333333333
101	1	5	8.16	0	26	1.63	-0.6895487125	-0.319182558333333	-1.52052420833333	-0.999677333333334
101	1	10	8.16	0	26	1.63	-0.6895487125	-0.319182558333333	-1.52052420833333	-5.82012933333333
101	1	8	8.16	0	26	1.63	-0.6895487125	-0.319182558333333	-1.52052420833333	-2.31160233333333
101	1	11	8.16	0	26	1.63	-0.6895487125	-0.319182558333333	-1.52052420833333	8.90466266666667
101	1	9	8.16	0	26	1.63	-0.6895487125	-0.319182558333333	-1.52052420833333	2.85081266666667
101	1	5	8.16	0	26	1.63	0.3795472875	0.0786618416666667	-0.322430208333333	7.07754266666667
101	1	0	8.16	0	26	1.63	-0.6895487125	-0.319182558333333	-1.52052420833333	0.0130426666666665
101	1	12	8.16	0	26	1.63	-0.6895487125	-0.319182558333333	-1.52052420833333	-5.03655433333333
101	1	4	8.16	0	26	1.63	-0.4003887125	-0.319182558333333	-1.51171820833333	5.45109266666667
101	1	2	8.16	0	26	1.63	-0.6895487125	-0.319182558333333	-1.52052420833333	-4.66220533333333
101	1	7	8.16	0	26	1.63	-0.6895487125	-0.319182558333333	-1.52052420833333	0.575852666666667
101	1	5	8.16	0	26	1.63	-0.6895487125	-0.319182558333333	-1.52052420833333	0.078482666666666
101	1	10	8.16	0	26	1.63	-0.6895487125	-0.319182558333333	-1.52052420833333	-0.688437333333334
101	1	4	8.16	0	26	1.63	1.1726052875	1.15370644166667	4.35807779166667	1.78441266666667
101	1	13	8.16	0	26	1.63	-0.3280327125	0.470313841666667	-0.0473042083333333	-4.23670333333333
101	1	6	8.16	0	26	1.63	8.3408082875	0.0344554416666667	0.986737791666667	-2.57019133333333
102	1	5	-3.44	0	18	2.2	1.16418452631579	0.551063042105263	0.450232315789474	-5.96998405263158
102	1	4	-3.44	0	18	2.2	0.575576526315789	1.94698674210526	2.95647031578947	1.59813494736842
102	1	5	-3.44	0	18	2.2	-0.671447473684211	-0.402528257894737	-0.966957684210526	-3.71584005263158
102	1	6	-3.44	0	18	2.2	-0.671447473684211	-0.402528257894737	-0.966957684210526	2.28739494736842
102	1	5	-3.44	0	18	2.2	-0.671447473684211	-0.402528257894737	-0.966957684210526	5.21110494736842
102	1	4	-3.44	0	18	2.2	-0.671447473684211	-0.402528257894737	-0.966957684210526	6.62893494736842
102	1	5	-3.44	0	18	2.2	-0.671447473684211	-0.402528257894737	-0.966957684210526	1.31813494736842
102	1	4	-3.44	0	18	2.2	-0.671447473684211	-0.402528257894737	-0.966957684210526	7.86682494736842
102	1	6	-3.44	0	18	2.2	-0.671447473684211	-0.402528257894737	-0.966957684210526	-0.449155052631579
102	1	5	-3.44	0	18	2.2	-0.671447473684211	-0.402528257894737	-0.966957684210526	-6.46843105263158
102	1	5	-3.44	0	18	2.2	-0.671447473684211	-0.402528257894737	-0.966957684210526	-0.165505052631579
102	1	5	-3.44	0	18	2.2	0.442536526315789	0.540716342105263	2.79512831578947	-6.61434805263158
102	1	6	-3.44	0	18	2.2	4.12815252631579	1.23007374210526	5.85015831578947	-4.70609505263158
102	1	5	-3.44	0	18	2.2	0.0335525263157894	-0.0321782578947368	-0.441657684210526	3.66345494736842
102	1	7	-3.44	0	18	2.2	-0.671447473684211	-0.402528257894737	-0.966957684210526	-2.03962105263158
102	1	5	-3.44	0	18	2.2	-0.671447473684211	-0.402528257894737	-0.966957684210526	-2.38789805263158
102	1	5	-3.44	0	18	2.2	-0.671447473684211	-0.402528257894737	-0.966957684210526	-3.48096705263158
102	1	4	-3.44	0	18	2.2	0.0335525263157894	-0.0321782578947368	-0.441657684210526	5.51081494736842
102	1	6	-3.44	0	18	2.2	1.67981452631579	0.625855742105263	0.434818315789474	1.91304494736842
103	1	0	4.96	1	4	-5.2	-0.296994833333333	-0.147883175	-0.427021166666667	1.74077741666667
103	1	8	4.96	1	4	-5.2	-0.296994833333333	-0.147883175	-0.427021166666667	6.24953741666666
103	1	3	4.96	1	4	-5.2	-0.296994833333333	-0.147883175	-0.427021166666667	3.89046741666667
103	1	2	4.96	1	4	-5.2	0.280290166666667	0.680306825	1.52047883333333	-0.248302583333334
103	1	0	4.96	1	4	-5.2	0.714413166666667	0.014878725	0.769409833333333	3.19756741666666
103	1	1	4.96	1	4	-5.2	-0.296994833333333	-0.147883175	-0.427021166666667	-7.90884658333333
103	1	0	4.96	1	4	-5.2	-0.296994833333333	-0.147883175	-0.427021166666667	-3.85419658333333
103	1	4	4.96	1	4	-5.2	-0.296994833333333	-0.147883175	-0.427021166666667	0.529847416666666
103	1	0	4.96	1	4	-5.2	-0.296994833333333	-0.147883175	-0.427021166666667	-7.48106358333333
103	1	0	4.96	1	4	-5.2	-0.296994833333333	-0.147883175	-0.427021166666667	0.984957416666667
103	1	0	4.96	1	4	-5.2	1.67825016666667	0.635763025	1.55330183333333	-0.775772583333334
103	1	0	4.96	1	4	-5.2	-0.296994833333333	-0.147883175	-0.427021166666667	3.67502741666667
106	1	0	-2.44	0	-8	-0.0199999999999996	-0.866228333333333	-0.0934188	-0.621150419047619	-4.82930057142857
106	1	2	-2.44	0	-8	-0.0199999999999996	-0.866228333333333	-0.0934188	-0.621150419047619	4.52411742857143
106	1	0	-2.44	0	-8	-0.0199999999999996	0.234839666666667	0.3765812	1.71884958095238	-1.46546557142857
106	1	0	-2.44	0	-8	-0.0199999999999996	-0.866228333333333	-0.0934188	-0.621150419047619	-0.150705571428571
106	1	0	-2.44	0	-8	-0.0199999999999996	-0.866228333333333	-0.0934188	-0.621150419047619	-0.491899571428571
106	1	2	-2.44	0	-8	-0.0199999999999996	-0.866228333333333	-0.0934188	-0.621150419047619	7.16430742857143
106	1	0	-2.44	0	-8	-0.0199999999999996	5.71937166666667	0.0225812	0.190049580952381	-4.40073357142857
106	1	0	-2.44	0	-8	-0.0199999999999996	-0.259663333333333	-0.0091538	0.824084580952381	7.65803742857143
106	1	0	-2.44	0	-8	-0.0199999999999996	-0.162485333333333	-0.0150798	0.846986580952381	6.14539742857143
106	1	0	-2.44	0	-8	-0.0199999999999996	-0.866228333333333	-0.0934188	-0.621150419047619	-3.41034557142857
106	1	6	-2.44	0	-8	-0.0199999999999996	2.74471566666667	0.5113812	0.193649580952381	0.421625428571429
106	1	0	-2.44	0	-8	-0.0199999999999996	-0.836228333333333	-0.0934188	-0.621150419047619	-0.282350571428572
106	1	1	-2.44	0	-8	-0.0199999999999996	-0.452698333333333	-0.0071038	1.00646958095238	0.424844428571429
106	1	1	-2.44	0	-8	-0.0199999999999996	0.598971666666667	0.0040812	0.720839580952381	0.030864428571428
106	1	2	-2.44	0	-8	-0.0199999999999996	-0.866228333333333	-0.0934188	-0.621150419047619	-5.35486557142857
106	1	0	-2.44	0	-8	-0.0199999999999996	-0.866228333333333	-0.0934188	-0.621150419047619	-1.28334357142857
106	1	0	-2.44	0	-8	-0.0199999999999996	-0.866228333333333	-0.0934188	-0.621150419047619	-5.52757357142857
106	1	2	-2.44	0	-8	-0.0199999999999996	0.598971666666667	0.0040812	0.720839580952381	1.94227242857143
106	1	0	-2.44	0	-8	-0.0199999999999996	-0.866228333333333	-0.0934188	-0.621150419047619	3.27527742857143
106	1	0	-2.44	0	-8	-0.0199999999999996	0.807914666666667	0.148586	-0.401346619047619	-3.07972857142857
106	1	0	-2.44	0	-8	-0.0199999999999996	-0.331426333333333	-0.00834780000000001	1.01223258095238	-1.31043157142857
108	1	0	-2.84	1	26	6.77	-2.6278535	-1.0121351	-1.4286639	3.158768
108	1	0	-2.84	1	26	6.77	3.2188465	-0.8456351	-0.5791639	7.872728
108	1	0	-2.84	1	26	6.77	-2.6278535	-1.0121351	-1.4286639	20.434768
108	1	0	-2.84	1	26	6.77	3.4410955	0.0844469	0.9318981	-15.706628
108	1	3	-2.84	1	26	6.77	1.1010955	0.0424469	0.7968981	0.851607999999999
108	1	0	-2.84	1	26	6.77	2.3002165	-0.0672101000000001	-0.6520639	9.413528
108	1	0	-2.84	1	26	6.77	-2.2482535	0.2429999	-0.3059139	-14.414596
108	1	0	-2.84	1	26	6.77	-1.2410335	0.2293719	1.5607661	-3.968412
108	1	0	-2.84	1	26	6.77	-2.6278535	-1.0121351	-1.4286639	-11.706882
108	1	0	-2.84	1	26	6.77	1.3115935	3.3499849	2.5335711	4.065118
111	1	0	3.76	0	-1	10.32	-0.163298289473684	0.177494347368421	2.26692373684211	-1.214722
111	1	1	3.76	0	-1	10.32	1.56735171052632	-0.0701056526315789	-0.477666263157895	-1.864782
111	1	1	3.76	0	-1	10.32	-0.778248289473684	-0.428005652631579	-1.40632626315789	0.442799000000001
111	1	0	3.76	0	-1	10.32	1.12123171052632	-0.421735652631579	-1.27982626315789	14.068109
111	1	4	3.76	0	-1	10.32	-0.778248289473684	-0.428005652631579	-1.40632626315789	-0.202938
111	1	3	3.76	0	-1	10.32	-0.778248289473684	-0.428005652631579	-1.40632626315789	-4.083988
111	1	4	3.76	0	-1	10.32	0.123889210526316	0.161454347368421	-0.310076263157895	-0.570873999999999
111	1	6	3.76	0	-1	10.32	-0.778248289473684	-0.428005652631579	-1.40632626315789	-3.610703
111	1	0	3.76	0	-1	10.32	0.0458157105263159	0.437515347368421	0.0863837368421052	0.479889
111	1	3	3.76	0	-1	10.32	-0.286663289473684	0.596671347368421	3.43006873684211	0.317549
111	1	0	3.76	0	-1	10.32	-0.778248289473684	-0.428005652631579	-1.40632626315789	3.725429
111	1	0	3.76	0	-1	10.32	-0.778248289473684	-0.428005652631579	-1.40632626315789	-2.767146
111	1	0	3.76	0	-1	10.32	-0.778248289473684	-0.428005652631579	-1.40632626315789	-0.86905
111	1	4	3.76	0	-1	10.32	1.84007771052632	-0.377051252631579	3.00270773684211	-5.290708
111	1	0	3.76	0	-1	10.32	0.571751710526316	-0.426880652631579	-1.40520126315789	-5.137802
111	1	2	3.76	0	-1	10.32	0.606751710526316	0.922494347368421	1.34417373684211	1.373899
111	1	2	3.76	0	-1	10.32	1.51732671052632	2.85219434736842	5.9994487368421	-1.254249
111	1	2	3.76	0	-1	10.32	-0.778248289473684	-0.428005652631579	-1.40632626315789	-4.414441
111	1	6	3.76	0	-1	10.32	-0.718248289473684	-0.428005652631579	-1.40632626315789	10.873729
112	1	0	2.76	1	20	15.63	3.2283732	0.18493861	1.5934016	-7.46889295
112	1	0	2.76	1	20	15.63	-0.5913698	-0.27675239	-0.9541274	9.36208605
112	1	0	2.76	1	20	15.63	2.6050732	0.22123861	0.9174016	-5.59513295
112	1	0	2.76	1	20	15.63	-0.5913698	-0.27675239	-0.9541274	-12.35170495
112	1	0	2.76	1	20	15.63	-0.5913698	-0.27675239	-0.9541274	11.07761605
112	1	0	2.76	1	20	15.63	1.1114052	-0.01444159	3.1755856	2.40736605
112	1	4	2.76	1	20	15.63	0.3418702	0.25652761	-0.7241504	8.82406605
112	1	0	2.76	1	20	15.63	0.8182802	0.21488761	0.4018726	-3.51110395
112	1	0	2.76	1	20	15.63	-0.5913698	-0.27675239	-0.9541274	-7.31239895
112	1	1	2.76	1	20	15.63	-0.5913698	1.93204761	1.4678726	6.42902605
112	1	0	2.76	1	20	15.63	-0.5913698	-0.27675239	-0.9541274	-11.02357995
112	1	2	2.76	1	20	15.63	-0.5913698	-0.27675239	-0.9541274	4.45674605
112	1	3	2.76	1	20	15.63	-0.5913698	-0.27675239	-0.9541274	-4.99840595
112	1	4	2.76	1	20	15.63	-0.5913698	-0.27675239	-0.9541274	7.67957605
112	1	3	2.76	1	20	15.63	-0.5913698	-0.27675239	-0.9541274	4.75332605
112	1	3	2.76	1	20	15.63	0.1741752	0.80258261	5.5716726	3.72101605
112	1	2	2.76	1	20	15.63	-0.5913698	-0.27675239	-0.9541274	-1.64175395
112	1	0	2.76	1	20	15.63	-0.5913698	-0.27675239	-0.9541274	3.10464605
112	1	3	2.76	1	20	15.63	-0.5913698	-0.27675239	-0.9541274	-4.82363295
112	1	0	2.76	1	20	15.63	-0.5913698	-0.27675239	-0.9541274	-3.08886395
117	1	5	9.76	1	8	0.0300000000000011	-1.07517651304348	-0.747235117391304	-1.74106665217391	-0.096481695652173
117	1	4	9.76	1	8	0.0300000000000011	-1.07517651304348	-0.747235117391304	-1.74106665217391	9.29884830434782
117	1	2	9.76	1	8	0.0300000000000011	-0.674150413043478	-0.585316917391304	0.642227347826087	10.5923983043478
117	1	5	9.76	1	8	0.0300000000000011	-1.07517651304348	-0.747235117391304	-1.74106665217391	-13.6515696956522
117	1	4	9.76	1	8	0.0300000000000011	-0.0471765130434783	-0.747235117391304	-1.70906665217391	2.11198830434783
117	1	2	9.76	1	8	0.0300000000000011	-0.232020913043478	-0.149228817391304	3.89737634782609	-0.103721695652175
117	1	7	9.76	1	8	0.0300000000000011	-1.06937651304348	-0.747235117391304	-1.74106665217391	0.665828304347826
117	1	3	9.76	1	8	0.0300000000000011	-1.07517651304348	-0.747235117391304	-1.74106665217391	6.39958830434783
117	1	3	9.76	1	8	0.0300000000000011	-1.07517651304348	-0.747235117391304	-1.71106665217391	0.181778304347824
117	1	4	9.76	1	8	0.0300000000000011	-1.07517651304348	-0.747235117391304	-1.74106665217391	-1.68286169565218
117	1	4	9.76	1	8	0.0300000000000011	-0.558058513043478	1.7012048826087	2.73997334782609	-1.83261169565217
117	1	0	9.76	1	8	0.0300000000000011	-0.674150413043478	-0.585316917391304	0.627227347826087	-15.0410546956522
117	1	5	9.76	1	8	0.0300000000000011	-1.07517651304348	-0.747235117391304	-1.74106665217391	6.31458830434782
117	1	7	9.76	1	8	0.0300000000000011	-1.07517651304348	-0.747235117391304	-1.74106665217391	8.48162830434783
117	1	6	9.76	1	8	0.0300000000000011	2.53762348695652	0.651756882608696	1.24294234782609	5.95326830434782
117	1	0	9.76	1	8	0.0300000000000011	-1.07517651304348	-0.747235117391304	-1.74106665217391	-6.05845169565218
117	1	4	9.76	1	8	0.0300000000000011	1.45507448695652	2.8337338826087	10.8889433478261	-2.87759169565217
117	1	3	9.76	1	8	0.0300000000000011	-1.07517651304348	-0.747235117391304	-1.74106665217391	-13.4075316956522
117	1	1	9.76	1	8	0.0300000000000011	-1.07517651304348	-0.747235117391304	-1.74106665217391	4.91125830434783
117	1	2	9.76	1	8	0.0300000000000011	0.0201234869565218	-0.747235117391304	-1.69741665217391	8.98130830434782
117	1	1	9.76	1	8	0.0300000000000011	3.11431648695652	1.6003208826087	1.47236134782609	-4.92449169565217
117	1	3	9.76	1	8	0.0300000000000011	9.02991348695652	5.7413728826087	4.49929834782609	1.68242830434783
117	1	4	9.76	1	8	0.0300000000000011	-1.07517651304348	-0.747235117391304	-1.74106665217391	-5.89854169565217
120	1	5	-0.639999999999997	0	-2	1.97	4.64167942105263	2.33669184210526	4.77158789473684	-1.49503768421053
120	1	3	-0.639999999999997	0	-2	1.97	5.96119842105263	1.70027284210526	4.32458789473684	-4.41559568421053
120	1	4	-0.639999999999997	0	-2	1.97	-2.10764857894737	-1.10140415789474	-2.49128210526316	-8.81706568421053
120	1	2	-0.639999999999997	0	-2	1.97	1.03704642105263	2.60929584210526	3.06896789473684	-2.88626268421053
120	1	1	-0.639999999999997	0	-2	1.97	-2.10764857894737	-1.10140415789474	-2.49128210526316	-8.59330668421053
120	1	5	-0.639999999999997	0	-2	1.97	-2.10764857894737	-1.10140415789474	-2.49128210526316	3.91836231578947
120	1	1	-0.639999999999997	0	-2	1.97	5.52367442105263	3.13907684210526	12.0276678947368	-2.73567268421053
120	1	3	-0.639999999999997	0	-2	1.97	0.416911421052632	0.668955842105263	-2.09204210526316	16.0014323157895
120	1	3	-0.639999999999997	0	-2	1.97	-2.10764857894737	-1.10140415789474	-2.49128210526316	3.84664231578947
120	1	4	-0.639999999999997	0	-2	1.97	-2.10764857894737	-1.10140415789474	-2.49128210526316	-9.46763468421053
120	1	1	-0.639999999999997	0	-2	1.97	-1.85654857894737	-1.09640415789474	-2.38728210526316	-5.63879868421053
120	1	0	-0.639999999999997	0	-2	1.97	-2.10764857894737	-1.10140415789474	-2.49128210526316	-7.84542168421053
120	1	3	-0.639999999999997	0	-2	1.97	-2.10764857894737	-1.10140415789474	-2.49128210526316	3.97799231578947
120	1	1	-0.639999999999997	0	-2	1.97	-0.744148578947368	-1.10140415789474	-2.30128210526316	26.1417423157895
120	1	7	-0.639999999999997	0	-2	1.97	-2.10764857894737	-1.10140415789474	-2.49128210526316	-6.12090768421053
120	1	0	-0.639999999999997	0	-2	1.97	-2.10764857894737	-1.10140415789474	-2.49128210526316	-7.43620468421053
120	1	2	-0.639999999999997	0	-2	1.97	2.38960142105263	1.57830584210526	1.19870789473684	2.36087231578947
120	1	4	-0.639999999999997	0	-2	1.97	3.70707142105263	1.17925084210526	6.30190789473684	6.95808231578947
120	1	5	-0.639999999999997	0	-2	1.97	-2.10764857894737	-1.10140415789474	-2.49128210526316	2.24678231578947
122	1	1	-2.04	1	1	-2.12	-0.185155622222222	-0.318707222222222	-0.375848111111111	2.10697055555556
122	1	0	-2.04	1	1	-2.12	-0.185155622222222	-0.318707222222222	-0.375848111111111	-12.3126354444444
122	1	5	-2.04	1	1	-2.12	-0.185155622222222	-0.318707222222222	-0.375848111111111	14.6692505555556
122	1	0	-2.04	1	1	-2.12	-0.185155622222222	-0.318707222222222	-0.375848111111111	0.691560555555557
122	1	0	-2.04	1	1	-2.12	0.872734377777778	1.09272577777778	1.23119688888889	-3.54756944444444
122	1	4	-2.04	1	1	-2.12	-0.185155622222222	-0.318707222222222	-0.375848111111111	-1.34804944444444
122	1	4	-2.04	1	1	-2.12	-0.185155622222222	-0.318707222222222	-0.375848111111111	9.64090055555556
122	1	0	-2.04	1	1	-2.12	-0.185155622222222	-0.318707222222222	-0.375848111111111	-3.82534644444444
122	1	0	-2.04	1	1	-2.12	0.423354977777778	1.13822477777778	1.39973988888889	-6.07508144444444
128	1	5	5.36	0	-3	2.36	-1.42923952173913	-0.525487265217391	-1.13731136956522	-5.57440104347826
128	1	3	5.36	0	-3	2.36	-1.42923952173913	-0.525487265217391	-1.13731136956522	-5.79662304347826
128	1	4	5.36	0	-3	2.36	2.51066747826087	-0.516209765217391	-0.825891369565217	5.86998795652174
128	1	7	5.36	0	-3	2.36	2.92899747826087	0.649187734782609	0.788269630434783	-1.21653904347826
128	1	2	5.36	0	-3	2.36	2.46942247826087	0.676237734782609	0.575248630434782	-3.04422804347826
128	1	6	5.36	0	-3	2.36	-1.27512952173913	0.487622734782609	0.258718630434783	8.31267795652174
128	1	9	5.36	0	-3	2.36	0.37795547826087	0.0972907347826087	3.44751863043478	9.08844795652174
128	1	7	5.36	0	-3	2.36	1.14884547826087	0.225384934782609	-0.159520869565217	5.77711795652174
128	1	8	5.36	0	-3	2.36	-1.42923952173913	-0.525487265217391	-1.13731136956522	-3.01929804347826
128	1	7	5.36	0	-3	2.36	-0.60152652173913	-0.0692398652173913	3.82524563043478	0.652277956521739
128	1	10	5.36	0	-3	2.36	0.57865047826087	1.36242673478261	-0.833715369565217	7.08002795652174
128	1	4	5.36	0	-3	2.36	-1.39923952173913	-0.525487265217391	-1.13731136956522	5.95020795652174
128	1	4	5.36	0	-3	2.36	-1.42923952173913	-0.525487265217391	-1.13731136956522	-4.49749904347826
128	1	2	5.36	0	-3	2.36	0.78453647826087	0.521753734782609	3.86212363043478	2.06705795652174
128	1	4	5.36	0	-3	2.36	-1.42923952173913	-0.525487265217391	-1.13731136956522	-3.61644404347826
128	1	1	5.36	0	-3	2.36	-1.42923952173913	-0.525487265217391	-1.13731136956522	9.95806795652174
128	1	4	5.36	0	-3	2.36	-1.42923952173913	-0.525487265217391	-1.13731136956522	-3.52114004347826
128	1	9	5.36	0	-3	2.36	-1.42923952173913	-0.525487265217391	-1.13731136956522	-6.37879804347826
128	1	1	5.36	0	-3	2.36	-1.42923952173913	-0.525487265217391	-1.13731136956522	1.87514795652174
128	1	4	5.36	0	-3	2.36	3.77970047826087	1.59429173478261	1.27821063043478	-3.94831104347826
128	1	5	5.36	0	-3	2.36	-1.42923952173913	-0.525487265217391	-1.13731136956522	-5.50725604347826
128	1	2	5.36	0	-3	2.36	4.41875447826087	1.27710073478261	1.43152863043478	-4.75369604347826
128	1	8	5.36	0	-3	2.36	-1.42923952173913	-0.525487265217391	-1.13731136956522	-5.75678604347826
133	1	2	-0.0399999999999991	0	-10	-6.75	1.79528325	0.20273675	-0.0309548125000001	5.1574104375
133	1	2	-0.0399999999999991	0	-10	-6.75	-1.61654575	-0.70151145	-1.0884068125	14.3004204375
133	1	2	-0.0399999999999991	0	-10	-6.75	-1.61654575	-0.70151145	-1.0884068125	-7.7810095625
133	1	2	-0.0399999999999991	0	-10	-6.75	-1.61654575	-0.70151145	-1.0884068125	16.9644004375
133	1	2	-0.0399999999999991	0	-10	-6.75	-1.61654575	-0.70151145	-1.0884068125	-7.3761065625
133	1	2	-0.0399999999999991	0	-10	-6.75	2.19759025	2.08677555	1.4287451875	-2.0621025625
133	1	2	-0.0399999999999991	0	-10	-6.75	2.92140225	0.58586455	-0.0361238125	-6.4931315625
133	1	2	-0.0399999999999991	0	-10	-6.75	-1.61654575	-0.70151145	-1.0884068125	-3.7008855625
133	1	2	-0.0399999999999991	0	-10	-6.75	-1.61654575	-0.70151145	-1.0884068125	-4.3056315625
133	1	3	-0.0399999999999991	0	-10	-6.75	7.18800025	0.63421055	-0.0799748125000001	7.2713104375
133	1	2	-0.0399999999999991	0	-10	-6.75	-1.61654575	-0.70151145	-1.0884068125	16.3888104375
133	1	3	-0.0399999999999991	0	-10	-6.75	-1.61654575	-0.70151145	-1.0884068125	-6.6233395625
133	1	3	-0.0399999999999991	0	-10	-6.75	-1.61654575	-0.70151145	-1.0884068125	-4.2353185625
133	1	2	-0.0399999999999991	0	-10	-6.75	-1.61654575	-0.70151145	-1.0884068125	-7.8629225625
133	1	0	-0.0399999999999991	0	-10	-6.75	3.67972725	4.20703855	10.6907831875	-0.277679562500001
133	1	2	-0.0399999999999991	0	-10	-6.75	-1.61654575	-0.70151145	-1.0884068125	-9.3642245625
144	1	2	0.360000000000003	0	12	-2.6	1.58005922222222	-0.0214739555555556	1.49451688888889	13.4444328888889
144	1	3	0.360000000000003	0	12	-2.6	-1.19526677777778	-0.556893355555556	-2.21258911111111	-1.51384711111111
144	1	0	0.360000000000003	0	12	-2.6	-1.19526677777778	-0.556893355555556	-2.21258911111111	-2.85637711111111
144	1	5	0.360000000000003	0	12	-2.6	-1.19526677777778	-0.556893355555556	-2.21258911111111	-10.3922531111111
144	1	3	0.360000000000003	0	12	-2.6	-0.821405777777778	-0.401284955555556	1.77242688888889	1.93555288888889
144	1	2	0.360000000000003	0	12	-2.6	2.07178222222222	0.366839044444444	4.06679688888889	7.41524288888889
144	1	2	0.360000000000003	0	12	-2.6	-1.19526677777778	-0.556893355555556	-2.21258911111111	-3.10677711111111
144	1	3	0.360000000000003	0	12	-2.6	-0.301141777777778	1.39882664444444	-0.408084111111111	-3.59064711111111
144	1	2	0.360000000000003	0	12	-2.6	2.25177322222222	0.884666644444444	1.92469988888889	-1.33532711111111
155	1	3	4.56	0	0	12.69	-0.730613525	-0.425818875	-1.694781875	3.55890374375
155	1	2	4.56	0	0	12.69	0.154306875	1.586963125	10.448128125	13.49989374375
155	1	0	4.56	0	0	12.69	-0.730613525	-0.425818875	-1.694781875	-1.60368825625
155	1	3	4.56	0	0	12.69	-0.730613525	-0.425818875	-1.694781875	-2.99064725625
155	1	4	4.56	0	0	12.69	4.153234475	1.800091125	5.599918125	-2.76305525625
155	1	2	4.56	0	0	12.69	0.590386475	-0.0788188749999999	-1.444781875	-1.76451525625
155	1	0	4.56	0	0	12.69	-0.730613525	-0.425818875	-1.694781875	-4.17456525625
155	1	0	4.56	0	0	12.69	1.313434475	1.795291125	5.530118125	0.0519217437499989
155	1	1	4.56	0	0	12.69	-0.730613525	-0.425818875	-1.694781875	12.41819374375
155	1	0	4.56	0	0	12.69	-0.730613525	-0.425818875	-1.694781875	5.23510374375
155	1	0	4.56	0	0	12.69	0.973386475	-0.421618875	-1.558781875	-6.20817925625
155	1	0	4.56	0	0	12.69	-0.730613525	-0.425818875	-1.694781875	-3.66912825625
155	1	0	4.56	0	0	12.69	-0.730613525	-0.425818875	-1.694781875	-2.62119625625
155	1	0	4.56	0	0	12.69	-0.730613525	-0.425818875	-1.694781875	-7.02362315625
155	1	3	4.56	0	0	12.69	0.121386475	-0.423718875	-1.626781875	-1.63126325625
155	1	1	4.56	0	0	12.69	-0.730613525	-0.425818875	-1.694781875	-0.314155256250001
164	1	1	1.56	0	-5	4.94	-1.04590760526316	-0.241638889473684	-0.713654647368421	-3.54043310526316
164	1	9	1.56	0	-5	4.94	1.44139239473684	-0.224838889473684	-0.533654647368421	5.24042089473684
164	1	2	1.56	0	-5	4.94	-1.04590760526316	-0.241638889473684	-0.713654647368421	-4.99150910526316
164	1	4	1.56	0	-5	4.94	-0.523975105263158	0.786849110526316	7.83539535263158	-2.08443910526316
164	1	0	1.56	0	-5	4.94	-1.04590760526316	-0.241638889473684	-0.713654647368421	-0.897389105263157
164	1	4	1.56	0	-5	4.94	-1.04590760526316	-0.241638889473684	-0.713654647368421	-10.1450651052632
164	1	5	1.56	0	-5	4.94	-1.04590760526316	-0.241638889473684	-0.713654647368421	0.787570894736842
164	1	5	1.56	0	-5	4.94	0.288443394736842	0.276153110526316	-0.469876247368421	5.36396089473684
164	1	3	1.56	0	-5	4.94	3.29646139473684	0.325285110526316	1.38402635263158	1.17280089473684
164	1	3	1.56	0	-5	4.94	-1.04590760526316	-0.241638889473684	-0.713654647368421	-7.38960710526316
164	1	2	1.56	0	-5	4.94	-1.04590760526316	-0.241638889473684	-0.713654647368421	-7.63685810526316
164	1	0	1.56	0	-5	4.94	-1.04590760526316	-0.241638889473684	-0.713654647368421	-4.32664910526316
164	1	6	1.56	0	-5	4.94	-1.04590760526316	-0.241638889473684	-0.713654647368421	7.53161089473684
164	1	3	1.56	0	-5	4.94	5.21008339473684	0.565033710526316	-0.472338247368421	5.35205089473684
164	1	2	1.56	0	-5	4.94	0.578870394736842	0.107804410526316	-0.529898147368421	0.922380894736844
164	1	2	1.56	0	-5	4.94	-1.04590760526316	-0.241638889473684	-0.713654647368421	-2.01903910526316
164	1	4	1.56	0	-5	4.94	2.16961539473684	1.06338011052632	1.29020135263158	5.07444089473684
164	1	5	1.56	0	-5	4.94	-0.955907605263158	-0.241638889473684	-0.653654647368421	9.59065089473684
164	1	3	1.56	0	-5	4.94	-1.04590760526316	-0.241638889473684	-0.713654647368421	1.99510089473684
166	1	3	9.36	1	27	27.16	-1.43009415	-0.62204594	-0.5943008	-2.99885895
166	1	6	9.36	1	27	27.16	-1.43009415	-0.62204594	-0.5943008	-3.02626995
166	1	1	9.36	1	27	27.16	-1.43009415	-0.62204594	-0.5943008	-3.03798395
166	1	0	9.36	1	27	27.16	-1.43009415	-0.62204594	-0.5943008	1.34465505
166	1	2	9.36	1	27	27.16	5.15576785	0.86075106	1.1466852	-0.297924949999999
166	1	3	9.36	1	27	27.16	-1.43009415	-0.62204594	-0.5943008	2.53971505
166	1	1	9.36	1	27	27.16	2.49616385	0.09943786	1.2035572	-3.41524195
166	1	5	9.36	1	27	27.16	-1.19026415	-0.15278094	0.2657992	9.39958505
166	1	4	9.36	1	27	27.16	1.79710485	0.42140606	0.7989372	1.74208505
166	1	3	9.36	1	27	27.16	-1.43009415	-0.62204594	-0.5943008	-5.68580295
166	1	3	9.36	1	27	27.16	4.41188385	0.39287506	1.8826472	6.58139505
166	1	4	9.36	1	27	27.16	-1.43009415	-0.62204594	-0.5943008	1.00812505
166	1	4	9.36	1	27	27.16	0.47806585	-0.0978379400000001	-0.4095008	-2.18541995
166	1	4	9.36	1	27	27.16	1.79410585	-0.23146194	0.2010992	2.36258505
166	1	0	9.36	1	27	27.16	-1.43009415	-0.62204594	-0.5943008	-5.25177495
166	1	4	9.36	1	27	27.16	-1.43009415	-0.62204594	-0.5943008	-2.60342895
166	1	4	9.36	1	27	27.16	-1.43009415	-0.62204594	-0.5943008	3.19190505
166	1	2	9.36	1	27	27.16	-1.43009415	-0.62204594	-0.5943008	-1.87205395
166	1	6	9.36	1	27	27.16	2.21830185	6.17216206	2.0423852	1.03082505
166	1	4	9.36	1	27	27.16	-1.43009415	-0.62204594	-0.5943008	1.17388505
168	1	2	0.960000000000001	0	-9	-0.59	-0.8003656875	-0.44345983125	-0.839666125	6.2210975625
168	1	0	0.960000000000001	0	-9	-0.59	-0.8003656875	-0.44345983125	-0.839666125	-1.0095524375
168	1	2	0.960000000000001	0	-9	-0.59	-0.8003656875	-0.44345983125	-0.839666125	5.1298275625
168	1	5	0.960000000000001	0	-9	-0.59	1.2300343125	-0.25564983125	0.730283875	-0.342312437500001
168	1	0	0.960000000000001	0	-9	-0.59	-0.8003656875	-0.44345983125	-0.839666125	-3.1365924375
168	1	3	0.960000000000001	0	-9	-0.59	-0.8003656875	-0.44345983125	-0.839666125	-2.2837024375
168	1	4	0.960000000000001	0	-9	-0.59	-0.8003656875	-0.44345983125	-0.839666125	4.8962775625
168	1	0	0.960000000000001	0	-9	-0.59	-0.8003656875	-0.44345983125	-0.839666125	-0.4567324375
168	1	0	0.960000000000001	0	-9	-0.59	1.0031283125	1.42936116875	3.629644875	-4.7819534375
168	1	1	0.960000000000001	0	-9	-0.59	-0.8003656875	-0.44345983125	-0.839666125	0.187337562499999
168	1	3	0.960000000000001	0	-9	-0.59	1.3854363125	-0.22192753125	0.901015875	2.4630875625
168	1	6	0.960000000000001	0	-9	-0.59	5.6153843125	2.24925916875	0.645708875	-2.3583224375
168	1	3	0.960000000000001	0	-9	-0.59	-0.8003656875	-0.44345983125	-0.839666125	-3.3696124375
168	1	1	0.960000000000001	0	-9	-0.59	-0.8003656875	-0.44345983125	-0.839666125	-2.9079324375
168	1	5	0.960000000000001	0	-9	-0.59	-0.8003656875	-0.44345983125	-0.839666125	1.4045775625
168	1	3	0.960000000000001	0	-9	-0.59	-0.4299606875	1.67701516875	3.329673875	0.344507562499999
171	1	0	0.360000000000003	0	21	15.18	-0.51036467	0.80245205	0.199725675	2.8880104
171	1	0	0.360000000000003	0	21	15.18	1.16710393	2.79692605	3.839020675	-2.2697796
171	1	0	0.360000000000003	0	21	15.18	-0.88822407	-0.54271195	-1.051377325	-3.8840996
171	1	0	0.360000000000003	0	21	15.18	-0.88822407	-0.54271195	-1.051377325	-6.3420766
171	1	2	0.360000000000003	0	21	15.18	-0.88822407	-0.54271195	-1.051377325	-3.2035296
171	1	0	0.360000000000003	0	21	15.18	-0.88822407	-0.54271195	-1.051377325	-6.0869346
171	1	0	0.360000000000003	0	21	15.18	1.57214193	0.91362905	-0.023947325	3.0362404
171	1	2	0.360000000000003	0	21	15.18	-0.88822407	-0.54271195	-1.051377325	1.4521104
171	1	0	0.360000000000003	0	21	15.18	-0.88822407	-0.54271195	-1.051377325	11.5366504
171	1	0	0.360000000000003	0	21	15.18	3.51624693	1.06196505	1.367467675	2.4371404
171	1	0	0.360000000000003	0	21	15.18	-0.88822407	-0.54271195	-1.051377325	11.0885104
171	1	0	0.360000000000003	0	21	15.18	-0.43977407	-0.05591195	-0.050917325	-0.106779600000002
171	1	0	0.360000000000003	0	21	15.18	-0.88822407	0.58903805	6.017622675	-0.327669600000002
171	1	0	0.360000000000003	0	21	15.18	-0.88822407	-0.54271195	-1.051377325	-5.0185096
171	1	0	0.360000000000003	0	21	15.18	0.78032593	-0.29843195	-0.327307325	-0.6817296
171	1	0	0.360000000000003	0	21	15.18	0.30827293	-0.19934295	-0.819436825	0.559140399999998
171	1	0	0.360000000000003	0	21	15.18	-0.88822407	-0.54271195	-1.051377325	1.8646504
171	1	0	0.360000000000003	0	21	15.18	-0.88822407	-0.54271195	-1.051377325	8.1100004
171	1	0	0.360000000000003	0	21	15.18	4.21973593	0.35950805	1.332922675	-5.1326896
171	1	0	0.360000000000003	0	21	15.18	-0.84322407	-0.54271195	-1.021377325	-9.9186556
1	0	2	2.42	1	-3	-4.54	-0.825044802857143	0.704185041904762	0.562894898095238	7.30198997991946
1	0	3	2.42	1	-3	-4.54	-1.11280480285714	-0.553082158095238	-0.910155101904762	-1.22055630884654
1	0	2	2.42	1	-3	-4.54	1.60739519714286	-0.532282158095238	-0.845155101904762	10.2664430629574
1	0	1	2.42	1	-3	-4.54	-1.11280480285714	-0.553082158095238	-0.910155101904762	-3.46741779666094
1	0	2	2.42	1	-3	-4.54	-0.509434802857143	1.06597524190476	1.56777489809524	-6.51119113589053
1	0	0	2.42	1	-3	-4.54	-1.11280480285714	-0.553082158095238	-0.910155101904762	4.33108480750566
1	0	4	2.42	1	-3	-4.54	0.917231797142857	0.470019481904762	0.775214898095238	-1.46373842481754
1	0	0	2.42	1	-3	-4.54	-1.11280480285714	-0.553082158095238	-0.910155101904762	-6.40117430707764
1	0	0	2.42	1	-3	-4.54	-1.11280480285714	-0.553082158095238	-0.910155101904762	5.51077230750566
1	0	1	2.42	1	-3	-4.54	-0.408950502857143	0.242484661904762	0.124896398095238	7.23876174814496
1	0	2	2.42	1	-3	-4.54	1.00884319714286	0.721246241904762	5.09232689809524	-5.787356550519
1	0	4	2.42	1	-3	-4.54	3.16777519714286	1.02458784190476	0.143664898095238	-5.94043989750906
1	0	0	2.42	1	-3	-4.54	-1.11280480285714	-0.553082158095238	-0.910155101904762	4.06025147417236
1	0	2	2.42	1	-3	-4.54	1.66689519714286	-0.520277158095238	-0.804245101904762	-7.20493949804986
1	0	6	2.42	1	-3	-4.54	-0.146251662857143	-0.534240418095238	-0.878283501904762	-2.91591038480204
1	0	2	2.42	1	-3	-4.54	1.30357804714286	-0.505977808095238	-0.830476101904762	-0.015460842004137
1	0	4	2.42	1	-3	-4.54	-0.629528232857143	-0.543661288095238	-0.894219301904762	-3.62428516375867
1	0	1	2.42	1	-3	-4.54	-0.546374802857143	1.11876284190476	1.67585489809524	-1.66891519249434
1	0	6	2.42	1	-3	-4.54	-1.11280480285714	-0.553082158095238	-0.910155101904762	11.5410887383233
1	0	3	2.42	1	-3	-4.54	2.29630459714286	1.71383474190476	1.59099213809524	3.20019116715486
1	0	1	2.42	1	-3	-4.54	-1.11280480285714	-0.553082158095238	-0.910155101904762	-7.22919778325338
2	0	0	-1.78	1	-7	2.75	-0.703769432941176	-0.177049933823529	-0.800554912941177	1.92794786590013
2	0	1	-1.78	1	-7	2.75	1.93219422705882	0.110189686176471	1.31441778705882	2.81882089630083
2	0	0	-1.78	1	-7	2.75	-0.565729432941177	-0.0475099338235294	0.763445087058824	3.10075667734493
2	0	0	-1.78	1	-7	2.75	-0.700869432941176	-0.177049933823529	-0.800554912941177	1.44535441052963
2	0	1	-1.78	1	-7	2.75	0.859130567058823	0.789847216176471	-0.500554912941176	-3.25956084126057
2	0	0	-1.78	1	-7	2.75	-0.703769432941176	-0.177049933823529	-0.800554912941177	-1.50338656353457
2	0	0	-1.78	1	-7	2.75	0.846036567058823	0.109785566176471	1.56767708705882	-2.59148331771437
2	0	0	-1.78	1	-7	2.75	-0.478866932941176	0.130340416176471	0.259500337058823	6.00628284841123
2	0	0	-1.78	1	-7	2.75	-0.703769432941176	-0.177049933823529	-0.800554912941177	-2.05733322301737
2	0	1	-1.78	1	-7	2.75	-0.453775032941176	0.625425666176471	0.211045087058823	-5.99342263273959
2	0	1	-1.78	1	-7	2.75	-0.703769432941176	-0.177049933823529	-0.800554912941177	-1.88667650890847
2	0	0	-1.78	1	-7	2.75	-0.703769432941176	-0.177049933823529	-0.800554912941177	-9.69079676468404
2	0	0	-1.78	1	-7	2.75	4.79678286705882	-0.0595595838235294	3.48169048705882	0.235987729851533
2	0	0	-1.78	1	-7	2.75	-0.703769432941176	-0.177049933823529	-0.800554912941177	-2.78638764112077
2	0	0	-1.78	1	-7	2.75	-0.604747932941176	-0.0650696288235294	0.107773257058824	-3.63079463883367
2	0	0	-1.78	1	-7	2.75	-0.703769432941176	-0.177049933823529	-0.800554912941177	1.59520200982573
2	0	0	-1.78	1	-7	2.75	-0.703769432941176	-0.177049933823529	-0.800554912941177	16.2694896936493
3	0	0	-6.78	1	-7	-5.06	0.689525825396825	-0.0467557619047618	0.306384761904762	0.250365050257895
3	0	0	-6.78	1	-7	-5.06	-1.08292417460317	-1.08506076190476	-1.83461523809524	2.56907498615539
3	0	0	-6.78	1	-7	-5.06	-0.932924174603175	-1.08506076190476	-1.83461523809524	-1.63765578307541
3	0	0	-6.78	1	-7	-5.06	2.43468582539683	5.04565923809524	6.60570476190476	-1.78594860714951
3	0	0	-6.78	1	-7	-5.06	-0.982924174603175	-1.08506076190476	-1.83461523809524	-5.07470678882253
3	0	0	-6.78	1	-7	-5.06	-1.03292417460317	-1.08506076190476	-1.83461523809524	-3.89626956512671
3	0	0	-6.78	1	-7	-5.06	-1.03292417460317	-1.08506076190476	-1.83461523809524	26.8549912757481
3	0	0	-6.78	1	-7	-5.06	-0.994924174603175	-1.08506076190476	-1.83461523809524	-1.57689189418651
3	0	0	-6.78	1	-7	-5.06	1.73603582539683	-0.301585761904762	-1.47113523809524	4.16475307109129
3	0	1	-6.78	1	-7	-5.06	-0.947784174603175	-0.986120761904762	-1.70061523809524	-1.3418147904283
3	0	0	-6.78	1	-7	-5.06	-1.08292417460317	-1.08506076190476	-1.83461523809524	-3.45189189418651
3	0	2	-6.78	1	-7	-5.06	1.70954082539683	5.34309423809524	6.35484976190476	6.34308369712259
3	0	0	-6.78	1	-7	-5.06	-0.997604174603175	-1.08374076190476	-1.79261523809524	8.25371836076019
3	0	0	-6.78	1	-7	-5.06	0.799725825396825	-0.0432907619047619	0.441984761904762	-5.06406396208776
3	0	0	-6.78	1	-7	-5.06	-1.08292417460317	-1.08506076190476	-1.83461523809524	1.12878544826789
3	0	3	-6.78	1	-7	-5.06	-1.03292417460317	-1.08506076190476	-1.83461523809524	-1.55331629443901
3	0	2	-6.78	1	-7	-5.06	-0.847924174603175	-0.965010761904762	-1.66551523809524	-3.08817661640871
3	0	0	-6.78	1	-7	-5.06	2.49708349206349	3.95677523809524	4.97815976190476	-5.00571133863096
3	0	0	-6.78	1	-7	-5.06	-1.03292417460317	-1.08506076190476	-1.83461523809524	-8.62007765807541
3	0	2	-6.78	1	-7	-5.06	-1.03292417460317	-1.08506076190476	-1.83461523809524	-4.60256356996066
3	0	0	-6.78	1	-7	-5.06	4.25088082539683	1.01664423809524	8.12356476190476	-2.86568312682541
4	0	0	-5.58	1	10	-1.97	1.60194176190476	-0.190125714285714	-0.631827	0.338853874497752
4	0	0	-5.58	1	10	-1.97	0.687492761904762	0.328499285714286	1.179873	5.64087557075025
4	0	0	-5.58	1	10	-1.97	-0.944208238095238	-0.221525714285714	-0.777827	-7.77075786792646
4	0	0	-5.58	1	10	-1.97	-0.944208238095238	-0.221525714285714	-0.777827	-14.1318341099983
4	0	0	-5.58	1	10	-1.97	-0.944208238095238	-0.221525714285714	-0.747827	-7.67763918105777
4	0	0	-5.58	1	10	-1.97	2.70759776190476	0.349414285714286	1.230903	-3.08516026240695
4	0	0	-5.58	1	10	-1.97	-0.944208238095238	-0.221525714285714	-0.777827	-6.58726495266275
4	0	0	-5.58	1	10	-1.97	1.28369176190476	-0.187500714285714	-0.624327	-1.28333454733115
4	0	1	-5.58	1	10	-1.97	-0.880084238095238	-0.208365714285714	-0.615135	-6.23819882158065
4	0	0	-5.58	1	10	-1.97	0.831841761904762	0.0129642857142857	1.996303	-0.165160882446648
4	0	0	-5.58	1	10	-1.97	-0.944208238095238	-0.221525714285714	-0.777827	5.27966826843715
4	0	0	-5.58	1	10	-1.97	-0.944208238095238	-0.221525714285714	-0.777827	5.59307014433905
4	0	0	-5.58	1	10	-1.97	-0.944208238095238	-0.221525714285714	-0.777827	1.12629410673825
4	0	0	-5.58	1	10	-1.97	-0.944208238095238	-0.221525714285714	-0.762827	10.0003122078312
4	0	0	-5.58	1	10	-1.97	1.33045176190476	-0.175460714285714	-0.296327	4.16881279468555
4	0	0	-5.58	1	10	-1.97	-0.583402238095238	0.696234285714286	1.372683	-3.25489612550225
4	0	0	-5.58	1	10	-1.97	-0.944208238095238	-0.221525714285714	-0.777827	1.61923581894225
4	0	0	-5.58	1	10	-1.97	1.21319176190476	-0.219325714285714	-0.720827	9.31950863640255
4	0	0	-5.58	1	10	-1.97	-0.944208238095238	-0.221525714285714	-0.777827	0.0410023119977524
4	0	0	-5.58	1	10	-1.97	1.11374176190476	-0.0447257142857143	1.101023	4.80239554116445
4	0	0	-5.58	1	10	-1.97	0.135617761904762	1.85364928571429	3.740928	2.26421747512675
6	0	2	4.02	1	-2	-5.61	0.136539577775978	-0.0465031242321189	1.1335935385641	-1.78373996290795
6	0	2	4.02	1	-2	-5.61	-1.22226042222402	-0.875253124232119	-1.5009064614359	3.77868165080445
6	0	2	4.02	1	-2	-5.61	1.25025118571249	5.64730181227582	11.1341672044371	1.84696172177105
6	0	2	4.02	1	-2	-5.61	2.15905257777598	-0.231469724232119	-1.2000494114359	-3.24013079429875
6	0	3	4.02	1	-2	-5.61	-1.22226042222402	-0.875253124232119	-1.5009064614359	-0.475734110065153
6	0	3	4.02	1	-2	-5.61	1.0526264031728	-0.613597727406722	0.286022189357754	-0.108519068937051
6	0	3	4.02	1	-2	-5.61	3.53558257777598	0.777492975767881	-0.570300361435896	-5.84687255400105
6	0	3	4.02	1	-2	-5.61	-1.22226042222402	-0.875253124232119	-1.5209064614359	3.25494693613055
6	0	3	4.02	1	-2	-5.61	-1.22226042222402	-0.875253124232119	-1.5209064614359	4.27657723426275
6	0	5	4.02	1	-2	-5.61	-1.10886042222402	-0.852213124232119	-0.806706461435896	-1.23063440578125
6	0	9	4.02	1	-2	-5.61	-1.22226042222402	-0.875253124232119	-1.5209064614359	0.561465490818048
6	0	2	4.02	1	-2	-5.61	-0.112903510224021	0.784888979767881	1.1724773945641	-0.444597334702752
6	0	2	4.02	1	-2	-5.61	2.92756957777598	0.0553518757678813	-0.521418461435896	-5.84824316803615
6	0	2	4.02	1	-2	-5.61	-0.742360422224021	0.783916875767881	0.414693538564104	3.55800683196385
6	0	3	4.02	1	-2	-5.61	1.63244537777598	0.116394535767881	-0.900542801435896	-1.58254481122865
6	0	3	4.02	1	-2	-5.61	-1.12346042222402	-0.874153124232119	-1.5119064614359	-0.690829294665551
6	0	3	4.02	1	-2	-5.61	-1.22226042222402	-0.875253124232119	-1.5209064614359	7.42116971075175
6	0	5	4.02	1	-2	-5.61	-1.05065954530094	0.579361638844801	1.97631532317948	6.02951123901515
6	0	1	4.02	1	-2	-5.61	-1.22226042222402	-0.875253124232119	-1.5209064614359	-9.47547531089326
7	0	0	6.82	0	-8	-1.85	-1.22185772222222	-0.302029888888889	-1.68049638888889	-12.0326487368188
7	0	2	6.82	0	-8	-1.85	3.97664227777778	-0.301529888888889	-1.67799638888889	-1.96974686746095
7	0	8	6.82	0	-8	-1.85	3.55869427777778	-0.0994778888888889	-1.59089638888889	-0.803795353360147
7	0	2	6.82	0	-8	-1.85	2.56533227777778	1.67761511111111	12.0285886111111	-2.92834500874855
7	0	3	6.82	0	-8	-1.85	-1.22185772222222	-0.302029888888889	-1.68049638888889	6.45205613977955
7	0	0	6.82	0	-8	-1.85	-1.22185772222222	-0.302029888888889	-1.68049638888889	-10.8409977343125
7	0	4	6.82	0	-8	-1.85	-1.22185772222222	-0.302029888888889	-1.68049638888889	-2.57119462075935
7	0	5	6.82	0	-8	-1.85	3.49311727777778	0.383220111111111	-0.845546388888889	2.20631782019875
7	0	4	6.82	0	-8	-1.85	-1.22185772222222	-0.302029888888889	-1.68049638888889	4.17181641912665
7	0	2	6.82	0	-8	-1.85	1.85135427777778	-0.171817888888889	-1.62289638888889	6.61102270014995
7	0	0	6.82	0	-8	-1.85	-1.22185772222222	-0.302029888888889	-1.68049638888889	-6.52090124813739
7	0	0	6.82	0	-8	-1.85	-1.22185772222222	-0.302029888888889	-1.68049638888889	-4.48603051008104
7	0	3	6.82	0	-8	-1.85	-1.22185772222222	-0.302029888888889	-1.68049638888889	24.4870137668982
7	0	4	6.82	0	-8	-1.85	-1.07884772222222	1.41171511111111	5.44630361111111	-1.28982239129395
7	0	2	6.82	0	-8	-1.85	-1.22185772222222	-0.302029888888889	-1.68049638888889	-5.91209561791039
7	0	1	6.82	0	-8	-1.85	-1.22185772222222	-0.302029888888889	-1.68049638888889	1.59326668246335
7	0	2	6.82	0	-8	-1.85	-1.22185772222222	-0.302029888888889	-1.68049638888889	10.7249629522878
7	0	1	6.82	0	-8	-1.85	-0.925857722222222	0.422604111111111	6.74790361111111	-6.89087839202114
9	0	0	0.419999999999998	1	-8	-1.09	-0.655170578947368	-0.312855789473684	-0.883202368421053	-0.854052289293173
9	0	0	0.419999999999998	1	-8	-1.09	0.121309421052632	0.0883842105263158	-0.573242368421053	-3.67436478929317
9	0	2	0.419999999999998	1	-8	-1.09	-0.252505578947368	0.135324210526316	4.06615263157895	3.20237685083423
9	0	0	0.419999999999998	1	-8	-1.09	0.897789421052632	0.489624210526316	-0.263282368421053	-3.31621343387147
9	0	0	0.419999999999998	1	-8	-1.09	-0.151020578947368	-0.267755789473684	-0.330852368421053	0.0626143773735265
9	0	0	0.419999999999998	1	-8	-1.09	-0.655170578947368	-0.312855789473684	-0.883202368421053	-5.9818424678646
9	0	0	0.419999999999998	1	-8	-1.09	0.121309421052632	0.0883842105263158	-0.573242368421053	-2.68478145595987
9	0	0	0.419999999999998	1	-8	-1.09	-0.190270578947368	-0.155485789473684	1.54849763157895	-2.12748978929317
9	0	2	0.419999999999998	1	-8	-1.09	-0.655170578947368	-0.312855789473684	-0.883202368421053	3.61421446328413
9	0	0	0.419999999999998	1	-8	-1.09	-0.627850578947368	-0.294055789473684	-0.693642368421053	-4.1685508358048
9	0	0	0.419999999999998	1	-8	-1.09	-0.655170578947368	-0.312855789473684	-0.883202368421053	-7.71478598494534
9	0	0	0.419999999999998	1	-8	-1.09	1.73740942105263	-0.0333357894736842	-0.0219023684210526	-1.27520054510717
9	0	0	0.419999999999998	1	-8	-1.09	-0.655170578947368	-0.312855789473684	-0.883202368421053	0.446461409336928
9	0	0	0.419999999999998	1	-8	-1.09	0.0555754210526316	1.91468421052632	4.86907763157895	-1.73369449943807
9	0	0	0.419999999999998	1	-8	-1.09	1.50882942105263	0.442424210526316	-0.515202368421053	-3.70040645595984
9	0	0	0.419999999999998	1	-8	-1.09	-0.655170578947368	-0.312855789473684	-0.883202368421053	1.56977583570683
9	0	0	0.419999999999998	1	-8	-1.09	-0.655170578947368	-0.312855789473684	-0.883202368421053	36.4366223138814
9	0	0	0.419999999999998	1	-8	-1.09	2.02078942105263	0.0946542105263158	-0.446742368421053	-0.988817914293173
9	0	0	0.419999999999998	1	-8	-1.09	-0.655170578947368	-0.312855789473684	-0.883202368421053	-7.11186478929317
10	0	1	-1.38	0	-1	-2.51	3.94805552941177	-0.138561498823529	0.883703735294118	-1.455718649416
10	0	0	-1.38	0	-1	-2.51	-1.15880447058824	-0.327101498823529	-1.24869626470588	-5.92809183782183
10	0	4	-1.38	0	-1	-2.51	0.394155529411765	0.475378501176471	-0.628776264705882	5.4619267644542
10	0	2	-1.38	0	-1	-2.51	-1.15880447058824	-0.327101498823529	-1.24869626470588	-5.24034548091786
10	0	9	-1.38	0	-1	-2.51	1.09244652941176	0.217341501176471	3.73361373529412	7.5827689046965
10	0	0	-1.38	0	-1	-2.51	1.09152552941176	-0.320831498823529	-1.08919626470588	-1.2618529086753
10	0	0	-1.38	0	-1	-2.51	-1.15880447058824	-0.327101498823529	-1.24869626470588	-8.7864478160827
10	0	0	-1.38	0	-1	-2.51	1.85907552941176	0.223608501176471	2.35020373529412	0.816626780691499
10	0	0	-1.38	0	-1	-2.51	0.439155529411765	0.475378501176471	-0.598776264705882	-2.7439673473327
10	0	0	-1.38	0	-1	-2.51	-1.15880447058824	-0.327101498823529	-1.24869626470588	4.6653250204558
10	0	0	-1.38	0	-1	-2.51	-1.02178447058824	-0.125311498823529	0.303233735294118	2.750576640439
10	0	1	-1.38	0	-1	-2.51	-1.15880447058824	-0.327101498823529	-1.24869626470588	-6.36070949190688
10	0	0	-1.38	0	-1	-2.51	0.779810529411765	0.0353109811764706	-0.302464764705882	0.567245365735499
10	0	0	-1.38	0	-1	-2.51	-0.966304470588235	0.755098501176471	1.45050373529412	2.9663566710968
10	0	0	-1.38	0	-1	-2.51	0.360495529411765	0.283198501176471	-0.544746264705882	4.8518152653126
10	0	0	-1.38	0	-1	-2.51	-1.15880447058824	-0.327101498823529	-1.24869626470588	0.871755308917298
10	0	0	-1.38	0	-1	-2.51	-1.02380447058824	0.0819985011764706	1.93487873529412	1.2427368103541
11	0	0	0.419999999999998	0	3	4.28	-0.791944175717674	-0.244809020532725	-0.509544200664534	-1.93972256234788
11	0	0	0.419999999999998	0	3	4.28	-0.791944175717674	-0.244809020532725	-0.509544200664534	-6.05187617080084
11	0	3	0.419999999999998	0	3	4.28	2.04753582428233	0.248460979467275	0.305355799335466	25.336555846743
11	0	0	0.419999999999998	0	3	4.28	1.01455582428233	-0.244809020532725	-0.384544200664534	-0.0758981973745804
11	0	0	0.419999999999998	0	3	4.28	0.300679218470106	0.903681249213925	1.3637944289927	0.675097513409719
11	0	0	0.419999999999998	0	3	4.28	-0.791944175717674	-0.244809020532725	-0.509544200664534	2.17611770241312
11	0	0	0.419999999999998	0	3	4.28	-0.475144175717674	0.240658479467275	0.930155799335466	-6.22739091251624
11	0	0	0.419999999999998	0	3	4.28	-0.791944175717674	-0.244809020532725	-0.509544200664534	-6.23067900174183
11	0	0	0.419999999999998	0	3	4.28	-0.481723887936324	1.46032719650907	2.01726144563772	-0.0312826949236808
11	0	0	0.419999999999998	0	3	4.28	-0.791944175717674	-0.244809020532725	-0.509544200664534	-5.74717812761595
11	0	0	0.419999999999998	0	3	4.28	-0.791944175717674	-0.244809020532725	-0.509544200664534	-4.08372114189334
11	0	3	0.419999999999998	0	3	4.28	-0.791944175717674	-0.244809020532725	-0.509544200664534	37.6672850134097
11	0	0	0.419999999999998	0	3	4.28	0.636433280948996	0.177823282800608	0.381394336002133	-2.77790347865381
11	0	2	0.419999999999998	0	3	4.28	-0.791944175717674	-0.244809020532725	-0.509544200664534	-6.36554456309305
11	0	0	0.419999999999998	0	3	4.28	0.136045824282326	-0.226719020532725	-0.478944200664534	-6.74099044955328
11	0	0	0.419999999999998	0	3	4.28	-0.791944175717674	-0.244809020532725	-0.509544200664534	-6.56685324416607
11	0	0	0.419999999999998	0	3	4.28	-0.791944175717674	-0.244809020532725	-0.509544200664534	-6.01909046007516
11	0	2	0.419999999999998	0	3	4.28	-0.791944175717674	-0.244809020532725	-0.509544200664534	-0.0678559179628806
11	0	0	0.419999999999998	0	3	4.28	5.53300402428233	0.133476079467275	1.47051279933547	-6.92906915325698
13	0	1	2.02	1	-9	-4.03	3.33671311111111	-0.275277833333333	0.565111888888889	4.29332003150407
13	0	1	2.02	1	-9	-4.03	-0.901706888888889	-0.416372833333333	-0.419938111111111	-0.757215245039532
13	0	0	2.02	1	-9	-4.03	1.34205111111111	0.258927166666667	2.86233688888889	6.07897636958447
13	0	1	2.02	1	-9	-4.03	-1.44846688888889	-0.590452833333333	-1.11923811111111	-0.621036806258832
13	0	2	2.02	1	-9	-4.03	-0.931521888888889	-0.00743383333333334	0.450776888888889	0.416248991528568
13	0	0	2.02	1	-9	-4.03	-1.44846688888889	-0.590452833333333	-1.11923811111111	-8.26502164628859
13	0	3	2.02	1	-9	-4.03	2.89566311111111	-0.362032833333333	-0.216738111111111	9.40960926693197
13	0	6	2.02	1	-9	-4.03	0.715533111111111	0.164827166666667	-0.751238111111111	-0.926124130760631
13	0	1	2.02	1	-9	-4.03	1.00439911111111	5.50000916666667	5.00524788888889	6.33139252421837
13	0	0	2.02	1	-9	-4.03	-1.44846688888889	-0.590452833333333	-1.11923811111111	-4.0667329558124
13	0	1	2.02	1	-9	-4.03	-1.44846688888889	-0.590452833333333	-1.11923811111111	-1.55709415711113
13	0	0	2.02	1	-9	-4.03	-0.669756888888889	-0.414082833333333	0.0496118888888889	-3.41944454710572
13	0	1	2.02	1	-9	-4.03	-1.37982688888889	-0.590452833333333	-0.954238111111111	4.75330834926107
13	0	0	2.02	1	-9	-4.03	1.76385811111111	-0.267807833333333	-0.115968111111111	1.04312680248487
13	0	1	2.02	1	-9	-4.03	-1.44846688888889	-0.590452833333333	-1.11923811111111	-2.12001503253193
13	0	0	2.02	1	-9	-4.03	1.41721311111111	0.512717166666667	1.30870188888889	-4.67416076736255
13	0	1	2.02	1	-9	-4.03	0.0981831111111111	-0.560302833333333	-1.06823811111111	-4.1742816571111
13	0	0	2.02	1	-9	-4.03	-1.44846688888889	-0.590452833333333	-1.11923811111111	-1.74485539013093
14	0	0	0.419999999999998	0	12	6.74	-1.28931826333333	-0.690133920277778	-1.37371423805556	-10.916891135884
14	0	0	0.419999999999998	0	12	6.74	2.01424813666667	0.868945079722222	2.05579996194444	-1.20875731531948
14	0	2	0.419999999999998	0	12	6.74	-1.28931826333333	-0.690133920277778	-1.37371423805556	-2.71501994747128
14	0	1	0.419999999999998	0	12	6.74	-1.28931826333333	-0.690133920277778	-1.37371423805556	6.47924311223022
14	0	0	0.419999999999998	0	12	6.74	0.887896736666667	1.28588207972222	-1.02466023805556	16.2310213305138
14	0	0	0.419999999999998	0	12	6.74	4.17738973666667	2.05757470472222	4.37923488694444	-0.715168660428182
14	0	0	0.419999999999998	0	12	6.74	0.729641736666667	-0.339533920277778	0.294085761944445	-4.66199082226396
14	0	2	0.419999999999998	0	12	6.74	-1.28931826333333	-0.690133920277778	-1.37371423805556	-0.148407586739683
14	0	2	0.419999999999998	0	12	6.74	-1.28931826333333	-0.690133920277778	-1.37371423805556	-6.38931376762668
14	0	0	0.419999999999998	0	12	6.74	-1.28931826333333	-0.690133920277778	-1.37371423805556	3.77171143468052
14	0	0	0.419999999999998	0	12	6.74	-1.28931826333333	-0.690133920277778	-1.37371423805556	0.459536955513818
14	0	0	0.419999999999998	0	12	6.74	-0.545427223333333	2.45146491972222	3.10844272194444	-1.74019473640538
14	0	0	0.419999999999998	0	12	6.74	-1.28931826333333	-0.690133920277778	-1.37371423805556	-10.4694711966601
14	0	1	0.419999999999998	0	12	6.74	3.85958173666667	0.542546079722222	-0.0972942380555555	5.83660965959542
14	0	0	0.419999999999998	0	12	6.74	-1.28931826333333	-0.690133920277778	-1.37371423805556	-1.00375669527988
14	0	0	0.419999999999998	0	12	6.74	-0.0452418633333332	-0.399337920277778	-0.743505038055556	2.05613913805352
14	0	1	0.419999999999998	0	12	6.74	-1.28931826333333	-0.690133920277778	-1.37371423805556	7.85537028884712
14	0	0	0.419999999999998	0	12	6.74	1.81509363666667	0.433798179722222	5.76503856194445	-2.72066005535578
15	0	0	-1.38	1	2	0.289999999999999	1.24611758195743	-0.37180718789976	0.0824723485573418	3.36110919577269
15	0	0	-1.38	1	2	0.289999999999999	-1.20018241804257	-0.40663718789976	-0.825627651442658	0.263104769643313
15	0	0	-1.38	1	2	0.289999999999999	-1.16290483175685	0.007485039719288	-0.329617464585515	-1.05205576426722
15	0	0	-1.38	1	2	0.289999999999999	-1.10085891632828	0.69676230448119	0.495956537700202	-3.68546293869002
15	0	0	-1.38	1	2	0.289999999999999	-1.16746423175685	0.020499125433573	-0.374828321728372	-1.87610964007891
15	0	0	-1.38	1	2	0.289999999999999	1.05699288367172	0.73143741876691	0.375495394843052	4.35698831665189
15	0	0	-1.38	1	2	0.289999999999999	1.49151758195743	-0.19573718789976	-0.754587651442658	-1.57332492680571
15	0	0	-1.38	1	2	0.289999999999999	-1.20018241804257	-0.40663718789976	-0.825627651442658	-2.17698717088877
15	0	0	-1.38	1	2	0.289999999999999	-0.417632418042566	-0.09028718789976	-0.719067651442658	-1.23757273713176
15	0	0	-1.38	1	2	0.289999999999999	1.75236758195743	-0.09028718789976	-0.719067651442658	3.96815189265919
15	0	2	-1.38	1	2	0.289999999999999	-1.06203241804257	-0.38922218789976	-0.371577651442658	-0.973392143936937
15	0	0	-1.38	1	2	0.289999999999999	-1.20018241804257	-0.40663718789976	-0.825627651442658	1.51055166506815
15	0	2	-1.38	1	2	0.289999999999999	2.11861118485132	1.2835753179952	5.35791507685316	1.23659422625321
15	0	0	-1.38	1	2	0.289999999999999	-1.20018241804257	-0.40663718789976	-0.825627651442658	-3.93417227714031
15	0	0	-1.38	1	2	0.289999999999999	5.49221358195743	0.57991081210024	0.515826348557342	-0.947652955537487
15	0	0	-1.38	1	2	0.289999999999999	-1.20018241804257	-0.40663718789976	-0.825627651442658	-4.68882827347443
15	0	0	-1.38	1	2	0.289999999999999	1.30933718195743	0.82455861210024	-0.0223654514426581	1.08150754742109
15	0	0	-1.38	1	2	0.289999999999999	-1.01415741804257	-0.35461218789976	-0.608852651442658	4.06094646787559
15	0	0	-1.38	1	2	0.289999999999999	-1.06212241804257	-0.37764718789976	0.258702348557342	0.135789954828503
15	0	0	-1.38	1	2	0.289999999999999	-1.20018241804257	-0.40663718789976	-0.825627651442658	-4.3717233847823
15	0	0	-1.38	1	2	0.289999999999999	-0.278890418042566	0.16519481210024	1.76736234855734	6.54253817656019
17	0	2	-0.780000000000001	1	-6	-4.79	-0.4773465625	-0.33283828125	-1.002403575	0.529459451608687
17	0	2	-0.780000000000001	1	-6	-4.79	-0.2543465625	0.71488171875	0.365396425	1.59037914534089
17	0	2	-0.780000000000001	1	-6	-4.79	-0.4773465625	-0.33283828125	-1.002403575	-5.60409976284771
17	0	0	-0.780000000000001	1	-6	-4.79	-0.4773465625	-0.33283828125	-1.002403575	12.6856968710934
17	0	0	-0.780000000000001	1	-6	-4.79	-0.2013265625	-0.11166828125	-0.195899375	-1.33179633542831
17	0	0	-0.780000000000001	1	-6	-4.79	0.1565534375	1.00340521875	3.966041425	0.683177622904987
17	0	0	-0.780000000000001	1	-6	-4.79	2.2134534375	-0.01863828125	0.239496425	6.07868543540499
17	0	0	-0.780000000000001	1	-6	-4.79	-0.4773465625	-0.33283828125	-1.002403575	-10.1230289743172
17	0	0	-0.780000000000001	1	-6	-4.79	-0.0979965625	0.39308671875	1.774686425	3.08744111115289
17	0	0	-0.780000000000001	1	-6	-4.79	-0.4773465625	-0.33283828125	-1.002403575	3.55895073488419
17	0	0	-0.780000000000001	1	-6	-4.79	-0.4773465625	-0.33283828125	-1.002403575	-1.60244365685691
17	0	0	-0.780000000000001	1	-6	-4.79	0.4127084375	-0.22148028125	0.277719425	-3.43548502213721
17	0	0	-0.780000000000001	1	-6	-4.79	-0.4773465625	-0.33283828125	-1.002403575	-3.24723983290301
17	0	0	-0.780000000000001	1	-6	-4.79	2.0670734375	1.23595771875	2.594191425	1.05469596529629
17	0	0	-0.780000000000001	1	-6	-4.79	-0.4773465625	-0.33283828125	-1.002403575	-3.75923132630421
17	0	0	-0.780000000000001	1	-6	-4.79	-0.4773465625	-0.33283828125	-1.002403575	-0.165161426891714
18	0	0	1.42	1	-8	-1.2	3.0485566	0.147497733333333	0.290527266666667	-5.8406260051342
18	0	2	1.42	1	-8	-1.2	0.2998676	1.55823673333333	2.12772326666667	-0.834533145672378
18	0	2	1.42	1	-8	-1.2	-0.7191084	-0.219697266666667	-0.642942733333333	2.68753411928912
18	0	0	1.42	1	-8	-1.2	-0.7191084	-0.219697266666667	-0.642942733333333	0.0815530742071218
18	0	4	1.42	1	-8	-1.2	-0.2882384	0.0091377333333333	0.471042266666667	-0.644823413888078
18	0	0	1.42	1	-8	-1.2	3.0485566	0.147497733333333	0.290527266666667	-5.48268303690399
18	0	0	1.42	1	-8	-1.2	-0.7191084	-0.219697266666667	-0.642942733333333	-0.148509831637078
18	0	0	1.42	1	-8	-1.2	-0.4643084	0.304452733333333	3.19860726666667	3.17834126865152
18	0	0	1.42	1	-8	-1.2	0.8275416	-0.189547266666667	-0.591942733333333	-2.45700862451078
18	0	0	1.42	1	-8	-1.2	-0.7191084	-0.219697266666667	-0.642942733333333	18.8173005404233
18	0	0	1.42	1	-8	-1.2	-0.7191084	-0.219697266666667	-0.642942733333333	-5.0215285230151
18	0	0	1.42	1	-8	-1.2	-0.7191084	-0.219697266666667	-0.642942733333333	3.56294588334692
18	0	0	1.42	1	-8	-1.2	-0.7191084	-0.219697266666667	-0.642942733333333	3.31045932420712
18	0	0	1.42	1	-8	-1.2	-0.7191084	-0.219697266666667	-0.642942733333333	-7.06471428690399
18	0	0	1.42	1	-8	-1.2	-0.7191084	-0.219697266666667	-0.642942733333333	-4.14370734245955
19	0	0	0.619999999999997	1	-9	-2.94	-0.20302925	0.289608483333333	0.462681416666667	0.762081249057275
19	0	0	0.619999999999997	1	-9	-2.94	2.48905075	-0.203211516666667	-0.913878583333333	-11.5812662841308
19	0	0	0.619999999999997	1	-9	-2.94	-0.60424925	-0.263511516666667	-1.00087858333333	-0.168201407898627
19	0	0	0.619999999999997	1	-9	-2.94	-0.0517492499999999	0.217038483333333	-0.310878583333333	4.83094724654317
19	0	0	0.619999999999997	1	-9	-2.94	-0.60424925	-0.263511516666667	-1.01587858333333	-7.82606348149123
19	0	0	0.619999999999997	1	-9	-2.94	0.94240075	-0.233361516666667	-0.964878583333333	3.62204158593167
19	0	0	0.619999999999997	1	-9	-2.94	-0.23831925	1.24683648333333	3.91845141666667	-10.5491662229045
19	0	0	0.619999999999997	1	-9	-2.94	-0.60424925	-0.263511516666667	-1.01587858333333	-5.76534222033053
19	0	0	0.619999999999997	1	-9	-2.94	-0.60424925	-0.263511516666667	-1.01587858333333	-9.77693101680801
19	0	4	0.619999999999997	1	-9	-2.94	-0.19663325	0.241312483333333	0.578541416666667	-0.625640865650726
19	0	3	0.619999999999997	1	-9	-2.94	-0.60424925	-0.263511516666667	-1.01587858333333	-9.46790918461623
19	0	3	0.619999999999997	1	-9	-2.94	1.43225075	-0.0554515166666667	0.662551416666667	-11.3157186208907
19	0	1	0.619999999999997	1	-9	-2.94	-0.60424925	-0.263511516666667	-1.01587858333333	11.7234970653838
19	0	0	0.619999999999997	1	-9	-2.94	-0.60424925	-0.263511516666667	-1.01587858333333	4.93506801132967
19	0	3	0.619999999999997	1	-9	-2.94	-0.60424925	-0.263511516666667	-1.00087858333333	10.2391220653838
19	0	0	0.619999999999997	1	-9	-2.94	0.04795075	-0.262161516666667	-0.755328583333333	2.09809642435817
19	0	2	0.619999999999997	1	-9	-2.94	1.00040075	-0.233361516666667	-0.964878583333333	-0.591351200512227
19	0	0	0.619999999999997	1	-9	-2.94	-0.0611992499999999	0.291683483333333	1.81827141666667	4.82522578878807
19	0	0	0.619999999999997	1	-9	-2.94	1.29523075	-0.257241516666667	-0.889378583333333	1.71047623205047
19	0	0	0.619999999999997	1	-9	-2.94	0.43363075	0.361808483333333	-0.765838583333333	6.48010764230687
19	0	0	0.619999999999997	1	-9	-2.94	-0.43453925	-0.198066516666667	-0.0132785833333333	12.4837457212978
19	0	0	0.619999999999997	1	-9	-2.94	-0.60424925	-0.263511516666667	-1.01587858333333	10.8452643067631
19	0	0	0.619999999999997	1	-9	-2.94	-0.41585325	1.42968288333333	8.26662741666667	-1.54615021184393
19	0	0	0.619999999999997	1	-9	-2.94	-0.60134925	-0.263511516666667	-1.01587858333333	-5.34193262211623
20	0	0	0.82	1	-8	0.640000000000001	-0.385932195238095	-0.483396606190476	-1.13051589271429	-8.51310434917983
20	0	0	0.82	1	-8	0.640000000000001	-0.425932195238095	-0.483396606190476	-1.13051589271429	-13.4974092032764
20	0	0	0.82	1	-8	0.640000000000001	0.599763144761905	1.13122349380952	0.198916459285714	10.5649503563025
20	0	0	0.82	1	-8	0.640000000000001	0.0730678047619047	-0.483396606190476	-1.13051589271429	19.8303874120707
20	0	0	0.82	1	-8	0.640000000000001	-0.425932195238095	-0.483396606190476	-1.13051589271429	12.4711458323743
20	0	1	0.82	1	-8	0.640000000000001	-0.385932195238095	-0.483396606190476	-1.13051589271429	3.68826970115256
20	0	2	0.82	1	-8	0.640000000000001	-0.168852195238095	0.0458833938095237	4.82696410728571	-0.0471514170810451
20	0	0	0.82	1	-8	0.640000000000001	2.2047678047619	0.172073393809524	0.484924107285714	-3.98607822104024
20	0	0	0.82	1	-8	0.640000000000001	-0.425932195238095	-0.483396606190476	-1.13051589271429	7.79396925522166
20	0	0	0.82	1	-8	0.640000000000001	0.151287804761905	1.95305839380952	6.85378410728571	-4.78145833429244
20	0	0	0.82	1	-8	0.640000000000001	-0.425932195238095	-0.483396606190476	-1.13051589271429	2.12606720686466
20	0	0	0.82	1	-8	0.640000000000001	-0.425932195238095	-0.483396606190476	-1.13051589271429	-8.46175857939043
20	0	0	0.82	1	-8	0.640000000000001	-0.425932195238095	-0.483396606190476	-1.13051589271429	-5.63495253917774
20	0	0	0.82	1	-8	0.640000000000001	-0.0879633152380953	-0.273546166190476	-0.662126132714286	5.89700367551156
20	0	0	0.82	1	-8	0.640000000000001	0.576136684761905	0.953733833809524	1.93019386728571	-4.66979886072034
20	0	0	0.82	1	-8	0.640000000000001	-0.425932195238095	-0.483396606190476	-1.13051589271429	-10.2957046578218
20	0	0	0.82	1	-8	0.640000000000001	-0.382782195238095	-0.380446606190476	-0.787615892714286	5.49661760325046
20	0	0	0.82	1	-8	0.640000000000001	-0.425932195238095	-0.483396606190476	-1.13051589271429	-0.974312381399045
20	0	0	0.82	1	-8	0.640000000000001	0.877275804761905	1.58828614380952	-0.405514017714286	-7.15135941972657
20	0	0	0.82	1	-8	0.640000000000001	0.762552804761905	0.610493393809524	1.12666410728571	-0.454445599850845
20	0	0	0.82	1	-8	0.640000000000001	-0.425932195238095	-0.483396606190476	-1.13051589271429	0.599122520208456
21	0	6	5.62	1	-9	-3.04	-0.0516903333333333	1.15054808333333	2.03619166666667	5.87259397104343
21	0	4	5.62	1	-9	-3.04	-0.362544333333333	-0.391547916666667	-0.666335333333333	-1.47376019562327
21	0	5	5.62	1	-9	-3.04	-0.525120333333333	-0.516611916666667	-0.686343333333333	-7.10109496573817
21	0	2	5.62	1	-9	-3.04	-0.570120333333333	-0.516611916666667	-0.716343333333333	4.64375282521013
21	0	2	5.62	1	-9	-3.04	-0.570120333333333	-0.516611916666667	-0.716343333333333	-12.6169893622899
21	0	3	5.62	1	-9	-3.04	0.475271666666667	1.07332508333333	1.62881666666667	12.9038439710434
21	0	0	5.62	1	-9	-3.04	0.481982666666667	0.106065083333333	0.128900666666667	-0.907539957527973
21	0	4	5.62	1	-9	-3.04	1.01018366666667	0.343044083333333	0.0209886666666667	-0.123632644602873
21	0	3	5.62	1	-9	-3.04	1.82251866666667	0.818237083333333	1.11949766666667	0.816520382333726
21	0	1	5.62	1	-9	-3.04	-0.570120333333333	-0.516611916666667	-0.716343333333333	-4.71822634145657
21	0	3	5.62	1	-9	-3.04	-0.570120333333333	-0.516611916666667	-0.716343333333333	-2.83656796077477
21	0	3	5.62	1	-9	-3.04	-0.570120333333333	-0.516611916666667	-0.716343333333333	5.54110027838283
22	0	6	-1.98	1	21	5.75	-1.22385032316437	-0.373164707978168	-0.862673901485972	6.13899435863342
22	0	0	-1.98	1	21	5.75	-0.0777703231643677	0.154835292021832	-0.431513901485972	11.9795234156509
22	0	3	-1.98	1	21	5.75	-1.22385032316437	-0.373164707978168	-0.862673901485972	11.1876674737127
22	0	11	-1.98	1	21	5.75	-1.22385032316437	-0.373164707978168	-0.862673901485972	5.69328121760772
22	0	0	-1.98	1	21	5.75	2.77724981157248	1.01230124570604	0.329371403777188	-3.41652173985148
22	0	0	-1.98	1	21	5.75	-1.22385032316437	-0.373164707978168	-0.862673901485972	-6.43696050247768
22	0	0	-1.98	1	21	5.75	-1.22385032316437	-0.373164707978168	-0.862673901485972	-2.22229546979798
22	0	2	-1.98	1	21	5.75	-1.22385032316437	-0.373164707978168	-0.862673901485972	0.740103323989223
22	0	0	-1.98	1	21	5.75	9.46908382083563	1.45571278002183	4.66734121851403	-6.72855974735368
22	0	2	-1.98	1	21	5.75	-1.22385032316437	-0.373164707978168	-0.862673901485972	-3.94649024281588
22	0	0	-1.98	1	21	5.75	-0.799650323164368	-0.313839707978168	0.0942760985140284	-3.51037320089038
22	0	2	-1.98	1	21	5.75	0.471149676835632	-0.0638647079781684	-0.167673901485972	4.30956727530002
22	0	1	-1.98	1	21	5.75	-1.22385032316437	-0.373164707978168	-0.862673901485972	-4.96126605803328
22	0	2	-1.98	1	21	5.75	-0.894650323164368	0.222305292021832	-0.517573901485971	-7.99045237878798
22	0	0	-1.98	1	21	5.75	-1.22385032316437	-0.373164707978168	-0.862673901485972	-9.56196050247772
22	0	0	-1.98	1	21	5.75	-1.22385032316437	-0.373164707978168	-0.862673901485972	5.02408550446672
22	0	3	-1.98	1	21	5.75	-1.22385032316437	-0.373164707978168	-0.862673901485972	5.17800024631452
22	0	0	-1.98	1	21	5.75	-1.22385032316437	-0.373164707978168	-0.862673901485972	-3.28029782032838
22	0	1	-1.98	1	21	5.75	3.74079153822177	2.01052630192282	6.37785980148433	1.80395484713912
23	0	4	1.02	1	11	0.640000000000001	-0.973580260869565	-0.605851956521739	-1.59740573913043	-2.98408853268938
23	0	5	1.02	1	11	0.640000000000001	-0.973580260869565	-0.605851956521739	-1.59740573913043	6.61444281877162
23	0	4	1.02	1	11	0.640000000000001	-0.746480260869565	-0.291511956521739	0.501544260869565	5.53641927981062
23	0	4	1.02	1	11	0.640000000000001	-0.973580260869565	-0.605851956521739	-1.59740573913043	2.93619832021462
23	0	4	1.02	1	11	0.640000000000001	0.942605739130435	2.55363604347826	2.05692426086957	4.09473113548072
23	0	6	1.02	1	11	0.640000000000001	-0.973580260869565	-0.605851956521739	-1.59740573913043	0.394257394564721
23	0	1	1.02	1	11	0.640000000000001	-0.973580260869565	-0.502726956521739	1.17371926086957	-12.5121358277163
23	0	0	1.02	1	11	0.640000000000001	-0.234792260869565	0.272523043478261	1.62139926086956	-4.40411243660728
23	0	0	1.02	1	11	0.640000000000001	3.45426773913044	1.04582204347826	2.36274426086957	-4.68855178500418
23	0	3	1.02	1	11	0.640000000000001	-0.868180260869565	-0.242611956521739	-0.406365739130435	-3.70417211803888
23	0	0	1.02	1	11	0.640000000000001	-0.928580260869565	-0.605851956521739	-1.56740573913043	-6.56048896487028
23	0	3	1.02	1	11	0.640000000000001	4.09921773913044	0.795298043478261	7.65932426086957	0.0812326478662214
23	0	0	1.02	1	11	0.640000000000001	-0.973580260869565	-0.605851956521739	-1.59740573913043	-5.25362624999068
23	0	3	1.02	1	11	0.640000000000001	-0.973580260869565	-0.605851956521739	-1.59740573913043	2.16283973435612
23	0	4	1.02	1	11	0.640000000000001	-0.973580260869565	-0.605851956521739	-1.59740573913043	3.58850261314392
23	0	4	1.02	1	11	0.640000000000001	-0.687560260869565	-0.570121956521739	-0.689305739130435	4.48028502055132
23	0	2	1.02	1	11	0.640000000000001	-0.973580260869565	-0.605851956521739	-1.59740573913043	-1.99396266463378
23	0	1	1.02	1	11	0.640000000000001	1.89321773913044	1.00682704347826	1.97429426086957	2.51639974856062
23	0	0	1.02	1	11	0.640000000000001	-0.973580260869565	-0.605851956521739	-1.59740573913043	3.05863128961452
23	0	3	1.02	1	11	0.640000000000001	5.34070773913044	1.94954804347826	1.89521626086957	-1.72269530352268
23	0	0	1.02	1	11	0.640000000000001	-0.973580260869565	-0.605851956521739	-1.59740573913043	1.75617734432672
23	0	3	1.02	1	11	0.640000000000001	-0.973580260869565	-0.605851956521739	-1.59740573913043	4.31990142266772
23	0	3	1.02	1	11	0.640000000000001	-0.581460260869565	1.25354204347826	0.989374260869565	2.28381511314392
25	0	0	-4.58	1	1	-2.52	-1.12218509114286	-0.434533514825397	-0.845139108126984	-3.52655716983365
25	0	0	-4.58	1	1	-2.52	-1.43151509114286	-0.440563514825397	-0.855339108126984	-3.40105201375784
25	0	1	-4.58	1	1	-2.52	1.74573422285714	0.0213752031746034	0.366911995873016	-0.736250574017159
25	0	1	-4.58	1	1	-2.52	-1.43151509114286	-0.440563514825397	-0.855339108126984	2.43001682682184
25	0	4	-4.58	1	1	-2.52	2.69078890885714	1.2024414851746	2.97686689187302	7.37337192535174
25	0	0	-4.58	1	1	-2.52	1.05091350885714	0.425840685174603	-0.463577808126984	-5.81549947752596
25	0	0	-4.58	1	1	-2.52	-1.43151509114286	-0.440563514825397	-0.855339108126984	-1.51165039216006
25	0	3	-4.58	1	1	-2.52	1.20953490885714	-0.138543514825397	0.404900891873016	-2.77174947752596
25	0	1	-4.58	1	1	-2.52	-1.43151509114286	-0.440563514825397	-0.855339108126984	-3.40329017520038
25	0	5	-4.58	1	1	-2.52	0.536263808857143	0.244961845174603	0.503925191873016	-2.58741818381966
25	0	2	-4.58	1	1	-2.52	-0.0814550911428571	-0.0148185148253966	-0.710451108126984	-0.725347962374458
25	0	2	-4.58	1	1	-2.52	-0.812855091142857	-0.428503514825397	-0.834939108126984	-0.899353644192658
25	0	0	-4.58	1	1	-2.52	0.586708508857143	0.138684885174603	0.611726291873016	-3.5599439219704
25	0	2	-4.58	1	1	-2.52	-1.43151509114286	-0.440563514825397	-0.855339108126984	-6.57922715609739
25	0	1	-4.58	1	1	-2.52	-0.659662591142857	1.1706568851746	1.26143139187302	7.80160685364284
25	0	2	-4.58	1	1	-2.52	-1.22393909114286	-0.315499514825397	-0.805331108126984	3.96555520997404
25	0	2	-4.58	1	1	-2.52	2.07074290885714	0.123110385174603	-0.210457108126984	8.59159377644234
25	0	4	-4.58	1	1	-2.52	1.29094890885714	0.150400985174603	-0.295069108126984	1.79938539089514
25	0	3	-4.58	1	1	-2.52	-0.339573091142857	0.767870818507933	3.61507555853969	2.75655240926654
25	0	1	-4.58	1	1	-2.52	1.64712490885714	-0.270063514825397	-0.443839108126984	1.48317579421314
25	0	3	-4.58	1	1	-2.52	-1.43151509114286	-0.440563514825397	-0.855339108126984	-0.683918038132059
26	0	2	-2.18	1	-3	7.78	-0.76820581625	-0.48649094	-0.6359257725	-4.26128684373981
26	0	0	-2.18	1	-3	7.78	0.36391418375	-0.45508094	0.6806642275	11.610343058221
26	0	0	-2.18	1	-3	7.78	-0.76820581625	-0.48649094	-0.6359257725	7.02975095295779
26	0	0	-2.18	1	-3	7.78	-0.76820581625	-0.48649094	-0.6359257725	1.03041517360559
26	0	2	-2.18	1	-3	7.78	0.38356418375	2.89777906	3.3142942275	0.578442016554288
26	0	0	-2.18	1	-3	7.78	-0.76820581625	-0.48649094	-0.6359257725	-9.36296423344571
26	0	0	-2.18	1	-3	7.78	-0.76820581625	-0.48649094	-0.6359257725	-0.521032660169811
26	0	0	-2.18	1	-3	7.78	2.68714918375	-0.10542594	-0.2212857725	-5.19025217987431
26	0	3	-2.18	1	-3	7.78	-0.76820581625	-0.48649094	-0.6359257725	-0.453149005271112
26	0	4	-2.18	1	-3	7.78	-0.76820581625	-0.48649094	-0.6359257725	4.08430139155429
26	0	0	-2.18	1	-3	7.78	2.94346418375	-0.39585469	0.3337167275	-5.02427232639441
26	0	0	-2.18	1	-3	7.78	-0.76820581625	-0.48649094	-0.6359257725	-0.73461818208911
26	0	0	-2.18	1	-3	7.78	0.99320550875	3.03947161	2.5146471775	2.93762800445749
26	0	0	-2.18	1	-3	7.78	-0.19995581625	-0.29482094	-0.0234057725	2.42306007210989
26	0	2	-2.18	1	-3	7.78	-0.76820581625	-0.48649094	-0.6359257725	-4.22299027511241
26	0	2	-2.18	1	-3	7.78	-0.76820581625	-0.48649094	-0.6359257725	0.956760741147789
26	0	0	-2.18	1	-3	7.78	2.42188418375	-0.05188594	-0.2718457725	1.53187540471219
26	0	0	-2.18	1	-3	7.78	-0.76820581625	-0.48649094	-0.6359257725	3.19034647352149
26	0	0	-2.18	1	-3	7.78	-0.37475581625	1.20370906	1.3043242275	-0.780408974299411
26	0	0	-2.18	1	-3	7.78	-0.76820581625	-0.48649094	-0.6359257725	-4.82194860844571
28	0	1	-0.780000000000001	1	-6	-6.25	-0.804163210233603	-0.214477387368823	-0.3185818025292	-12.6563077338682
28	0	0	-0.780000000000001	1	-6	-6.25	-0.804163210233603	-0.214477387368823	-0.3185818025292	-11.8339393128155
28	0	0	-0.780000000000001	1	-6	-6.25	-0.617883210233603	0.359752612631177	0.6721181974708	-7.93304629020618
28	0	0	-0.780000000000001	1	-6	-6.25	-0.804163210233603	-0.214477387368823	-0.3185818025292	2.53790955585145
28	0	6	-0.780000000000001	1	-6	-6.25	1.8533367897664	-0.208652387368823	-0.2953318025292	12.5413579287824
28	0	3	-0.780000000000001	1	-6	-6.25	0.676436789766397	-0.211877387368823	-0.2853818025292	22.4250724744651
28	0	0	-0.780000000000001	1	-6	-6.25	-0.804163210233603	-0.214477387368823	-0.3185818025292	-12.5478007894237
28	0	2	-0.780000000000001	1	-6	-6.25	1.2672228897664	-0.200157487368823	-0.0984324025292005	-1.43318945429825
28	0	1	-0.780000000000001	1	-6	-6.25	1.23144237467206	0.09013129187646	0.97220489558401	1.51959952419635
28	0	0	-0.780000000000001	1	-6	-6.25	-0.804163210233603	-0.214477387368823	-0.3185818025292	4.84811443594315
28	0	0	-0.780000000000001	1	-6	-6.25	-0.804163210233603	-0.214477387368823	-0.3185818025292	4.76017933509735
28	0	0	-0.780000000000001	1	-6	-6.25	-0.804163210233603	-0.214477387368823	-0.3185818025292	0.368725868282348
28	0	0	-0.780000000000001	1	-6	-6.25	-0.804163210233603	-0.214477387368823	-0.3185818025292	4.72650476613185
28	0	0	-0.780000000000001	1	-6	-6.25	-0.804163210233603	-0.214477387368823	-0.3185818025292	-8.03774155739756
28	0	3	-0.780000000000001	1	-6	-6.25	1.0458467897664	0.629812612631177	1.0188181974708	7.35410893279855
28	0	0	-0.780000000000001	1	-6	-6.25	3.1648925197664	0.334109168131177	0.4210749524708	13.5155672661318
28	0	0	-0.780000000000001	1	-6	-6.25	-0.804163210233603	-0.214477387368823	-0.3185818025292	11.1920220075112
28	0	0	-0.780000000000001	1	-6	-6.25	1.6487767897664	1.63133761263118	0.8108431974708	-3.19638925560725
28	0	0	-0.780000000000001	1	-6	-6.25	-0.804163210233603	-0.214477387368823	-0.3185818025292	-15.2496237060904
28	0	0	-0.780000000000001	1	-6	-6.25	-0.620113210233603	0.149272612631177	0.6070681974708	-7.42891952248604
28	0	0	-0.780000000000001	1	-6	-6.25	-0.804163210233603	-0.214477387368823	-0.3185818025292	-5.47220447299855
29	0	2	2.22	0	-8	-5.49	1.05208307130156	-0.0604973223210054	0.291744360893788	1.81622562323586
29	0	1	2.22	0	-8	-5.49	-1.13991692869844	-0.765967322321006	-1.46877563910621	-0.137398737582342
29	0	1	2.22	0	-8	-5.49	-0.0720369286984353	0.838312677678995	2.56436436089379	-1.11787727768254
29	0	3	2.22	0	-8	-5.49	-1.13991692869844	-0.765967322321006	-1.46877563910621	-6.67987277506966
29	0	2	2.22	0	-8	-5.49	-1.13991692869844	-0.765967322321006	-1.46877563910621	7.15299966609736
29	0	1	2.22	0	-8	-5.49	1.14174407130156	0.341485677678994	0.191809360893788	-3.21949380188544
29	0	0	2.22	0	-8	-5.49	-1.13991692869844	-0.765967322321006	-1.46877563910621	-8.49456484621327
29	0	0	2.22	0	-8	-5.49	0.120333071301565	1.44810767767899	0.935374360893788	-4.80565612674484
29	0	3	2.22	0	-8	-5.49	0.682933071301565	-0.690192322321005	-0.421925639106212	-1.84203991008904
29	0	2	2.22	0	-8	-5.49	-1.13991692869844	-0.765967322321006	-1.46877563910621	-10.714148376832
29	0	2	2.22	0	-8	-5.49	-0.147216928698435	-0.562827322321006	0.556024360893788	3.23787182518826
29	0	2	2.22	0	-8	-5.49	-1.13991692869844	-0.765967322321006	-1.46877563910621	-4.27840047055404
29	0	1	2.22	0	-8	-5.49	-0.828216928698435	-0.469017322321005	-0.462825639106212	0.923874589315957
29	0	1	2.22	0	-8	-5.49	1.44161907130156	1.09789707767899	-0.982599639106212	3.62956644457486
29	0	1	2.22	0	-8	-5.49	1.45388307130156	-0.764767322321006	-1.29027563910621	8.56950850448116
29	0	0	2.22	0	-8	-5.49	1.51985307130156	5.20606267767899	9.04798436089379	1.90356521744416
29	0	1	2.22	0	-8	-5.49	2.99160807130156	-0.474992322321005	-0.513325639106212	-0.645254496164841
29	0	1	2.22	0	-8	-5.49	-1.13991692869844	-0.765967322321006	-1.46877563910621	1.09338003225896
29	0	0	2.22	0	-8	-5.49	-1.13991692869844	-0.765967322321006	-1.46877563910621	-2.98253537178144
29	0	1	2.22	0	-8	-5.49	0.675443071301565	1.02540267767899	3.98432436089379	6.45444200814996
29	0	0	2.22	0	-8	-5.49	-1.13991692869844	-0.765967322321006	-1.46877563910621	5.17324114337006
29	0	0	2.22	0	-8	-5.49	-1.13991692869844	-0.765967322321006	-1.46877563910621	1.12297283528926
29	0	0	2.22	0	-8	-5.49	-1.13991692869844	-0.765967322321006	-1.46877563910621	-0.722302838111443
29	0	1	2.22	0	-8	-5.49	2.50705736006401	1.49066601338312	2.25585869944287	4.56189713930506
30	0	0	-0.780000000000001	0	6	2.51	-0.616161578947368	-0.119478421052632	-0.579962105263158	10.3950489400703
30	0	0	-0.780000000000001	0	6	2.51	-0.616161578947368	-0.119478421052632	-0.579962105263158	-5.73631680067037
30	0	1	-0.780000000000001	0	6	2.51	1.85628842105263	0.231221578947368	1.75548789473684	-4.86279384093738
30	0	0	-0.780000000000001	0	6	2.51	-0.616161578947368	-0.119478421052632	-0.579962105263158	-7.08092986740089
30	0	0	-0.780000000000001	0	6	2.51	-0.616161578947368	-0.119478421052632	-0.579962105263158	-2.87574855610696
30	0	0	-0.780000000000001	0	6	2.51	-0.616161578947368	-0.119478421052632	-0.579962105263158	6.85372492691244
30	0	0	-0.780000000000001	0	6	2.51	-0.579211578947368	0.579241578947368	1.10378789473684	4.53784407895924
30	0	0	-0.780000000000001	0	6	2.51	-0.616161578947368	-0.119478421052632	-0.579962105263158	-4.59442487223492
30	0	0	-0.780000000000001	0	6	2.51	-0.616161578947368	-0.119478421052632	-0.579962105263158	-5.12663357804557
30	0	0	-0.780000000000001	0	6	2.51	3.92463842105263	-0.100278421052632	-0.375962105263158	-3.91087150609486
30	0	0	-0.780000000000001	0	6	2.51	-0.616161578947368	-0.119478421052632	-0.579962105263158	-3.72325463135816
30	0	0	-0.780000000000001	0	6	2.51	-0.616161578947368	-0.119478421052632	-0.579962105263158	7.76253045888754
30	0	0	-0.780000000000001	0	6	2.51	-0.616161578947368	-0.119478421052632	-0.579962105263158	-0.0933587257872631
30	0	0	-0.780000000000001	0	6	2.51	0.0853884210526316	1.01584157894737	4.37633789473684	-0.450713370535664
30	0	0	-0.780000000000001	0	6	2.51	-0.616161578947368	-0.119478421052632	-0.579962105263158	5.18898668231843
30	0	0	-0.780000000000001	0	6	2.51	-0.616161578947368	-0.119478421052632	-0.579962105263158	7.79951854041054
30	0	0	-0.780000000000001	0	6	2.51	-0.616161578947368	-0.119478421052632	-0.579962105263158	-2.88369705351936
30	0	0	-0.780000000000001	0	6	2.51	3.33915842105263	-0.0533284210526316	1.25981789473684	3.67846907895924
30	0	0	-0.780000000000001	0	6	2.51	-0.616161578947368	-0.119478421052632	-0.579962105263158	-4.87737990382634
31	0	0	-5.18	1	1	-5.46	-0.713694427718573	1.11311587062294	0.846542165578101	-0.738657342437801
31	0	2	-5.18	1	1	-5.46	-0.809176177718573	-0.501515629377058	-0.380840334421899	3.4971460624129
31	0	0	-5.18	1	1	-5.46	-1.40182617771857	-0.769855629377058	-1.2162903344219	2.9858622337116
31	0	0	-5.18	1	1	-5.46	-1.17096929760429	-0.739136657862772	-1.1106075194219	4.0178123841247
31	0	0	-5.18	1	1	-5.46	3.59837565085286	2.01101070205151	1.81370959414953	-7.75869495817854
31	0	0	-5.18	1	1	-5.46	-1.40182617771857	-0.769855629377058	-1.2162903344219	10.7774559388122
31	0	0	-5.18	1	1	-5.46	3.33454881735286	0.335488522551512	0.576056189149531	-1.8546019447105
31	0	0	-5.18	1	1	-5.46	-1.40182617771857	-0.769855629377058	-1.2162903344219	-0.406714071041401
31	0	0	-5.18	1	1	-5.46	-1.40182617771857	-0.769855629377058	-1.2162903344219	-9.84207407503274
31	0	2	-5.18	1	1	-5.46	2.07740013542123	1.0995676123234	0.422861053432081	0.715892910940599
31	0	0	-5.18	1	1	-5.46	-0.745994112347144	0.229060856794371	1.9358283455781	2.789792394008
31	0	0	-5.18	1	1	-5.46	-1.40182617771857	-0.769855629377058	-1.2162903344219	-6.41992594362828
31	0	0	-5.18	1	1	-5.46	-1.40182617771857	-0.769855629377058	-1.2162903344219	-1.1086660229934
31	0	0	-5.18	1	1	-5.46	1.02794302228143	-0.676475629377058	0.00355406557810127	2.5116405918842
31	0	0	-5.18	1	1	-5.46	-1.40182617771857	-0.769855629377058	-1.2162903344219	-0.920509116086402
31	0	0	-5.18	1	1	-5.46	3.51195740122879	2.11459503728961	0.0907177357535412	-3.305867820379
31	0	0	-5.18	1	1	-5.46	-0.297607767718573	0.403278720622942	4.3162110455781	5.0601087785939
32	0	0	-0.380000000000003	1	-4	-7.02	0.595859663095238	-0.26336016452381	-0.248198862380952	-4.56112641356088
32	0	0	-0.380000000000003	1	-4	-7.02	-0.757840336904762	-0.34691016452381	-1.01483886238095	-1.07709428189943
32	0	0	-0.380000000000003	1	-4	-7.02	-0.425210336904762	-0.0710961645238095	3.09387113761905	3.23336870206907
32	0	0	-0.380000000000003	1	-4	-7.02	-0.231840336904762	-0.33876016452381	-0.890388862380952	-3.90154143332372
32	0	0	-0.380000000000003	1	-4	-7.02	-0.186680336904762	0.96715983547619	0.256401137619048	-1.46262564961894
32	0	0	-0.380000000000003	1	-4	-7.02	2.89859666309524	0.376352835476191	-0.646755862380952	-1.93531472524919
32	0	0	-0.380000000000003	1	-4	-7.02	0.0686596630952382	-0.343430164523809	-0.961738862380952	-2.86243721898352
32	0	0	-0.380000000000003	1	-4	-7.02	0.0421596630952381	-0.33441016452381	-0.860938862380952	-2.04692186810633
32	0	0	-0.380000000000003	1	-4	-7.02	-0.295380336904762	0.918486335476191	1.72126113761905	1.43023248795427
32	0	0	-0.380000000000003	1	-4	-7.02	-0.757840336904762	-0.34691016452381	-1.01483886238095	-4.56128968419828
32	0	0	-0.380000000000003	1	-4	-7.02	-0.262628336904762	-0.33749616452381	-0.806138862380952	-0.0208802014396312
32	0	0	-0.380000000000003	1	-4	-7.02	-0.391244336904762	0.14762513547619	0.217951137619048	-5.09930568220889
32	0	0	-0.380000000000003	1	-4	-7.02	-0.757840336904762	-0.34691016452381	-1.01483886238095	-3.31645311810633
32	0	0	-0.380000000000003	1	-4	-7.02	1.76546010309524	0.987878115476191	0.325759077619048	-0.345604719346001
32	0	0	-0.380000000000003	1	-4	-7.02	-0.757840336904762	-0.34691016452381	-1.01483886238095	-2.51821942245416
32	0	0	-0.380000000000003	1	-4	-7.02	0.641542798095238	0.13304571047619	1.39870180761905	2.86482581707887
32	0	0	-0.380000000000003	1	-4	-7.02	-0.757840336904762	-0.34691016452381	-1.01483886238095	10.7792310445151
32	0	0	-0.380000000000003	1	-4	-7.02	0.443119663095238	0.0619798354761905	-0.677448862380952	11.598911465227
32	0	0	-0.380000000000003	1	-4	-7.02	0.642468163095238	0.52439633547619	5.18153563761905	4.27663738514047
32	0	6	-0.380000000000003	1	-4	-7.02	-0.757840336904762	-0.34691016452381	-1.01483886238095	0.733409014246568
32	0	0	-0.380000000000003	1	-4	-7.02	-0.757840336904762	-0.34691016452381	-1.01483886238095	-1.20780149773596
33	0	1	-5.18	1	-8	-2.34	1.44229090909091	0.341481272727273	0.487290909090909	1.72416996188245
33	0	0	-5.18	1	-8	-2.34	-0.542404090909091	-0.412223727272727	-0.503874090909091	-4.78030241130592
33	0	0	-5.18	1	-8	-2.34	-0.542404090909091	-0.412223727272727	-0.503874090909091	-5.080991022966
33	0	1	-5.18	1	-8	-2.34	1.09584590909091	0.600526272727273	0.856525909090909	3.50684041642795
33	0	1	-5.18	1	-8	-2.34	1.61789590909091	0.390582272727273	0.0683759090909091	1.47355469173595
33	0	0	-5.18	1	-8	-2.34	-0.542404090909091	-0.412223727272727	-0.503874090909091	-2.96783724965595
33	0	0	-5.18	1	-8	-2.34	-0.542404090909091	-0.412223727272727	-0.503874090909091	5.04802610639725
33	0	3	-5.18	1	-8	-2.34	-0.359204090909091	1.55297627272727	2.11492590909091	5.68120121188245
33	0	1	-5.18	1	-8	-2.34	-0.542404090909091	-0.412223727272727	-0.503874090909091	-1.10592201506785
33	0	2	-5.18	1	-8	-2.34	-0.542404090909091	-0.412223727272727	-0.503874090909091	-3.32465816311755
33	0	0	-5.18	1	-8	-2.34	-0.542404090909091	-0.412223727272727	-0.503874090909091	-0.174081526212754
34	0	1	-7.38	1	3	-0.59	-1.77245625714286	-0.335328768571429	-0.849797857142857	-4.55710922222874
34	0	0	-7.38	1	3	-0.59	1.16743904285714	0.784109111428572	1.03383014285714	-2.45096071581335
34	0	0	-7.38	1	3	-0.59	-1.20165625714286	0.00371773142857141	0.449687142857143	-0.602246959850322
34	0	2	-7.38	1	3	-0.59	-1.77245625714286	-0.335328768571429	-0.849797857142857	3.35675693791152
34	0	1	-7.38	1	3	-0.59	2.28854374285714	0.139671231428571	-0.165597857142857	5.94421051818192
34	0	0	-7.38	1	3	-0.59	-0.195524507142857	-0.136640268571429	0.167513142857143	1.02497781190572
34	0	5	-7.38	1	3	-0.59	1.48611049285714	-0.120200268571429	0.214163142857143	-2.71562837010673
35	0	3	5.02	1	-8	7.18	-1.17706771066667	-0.456662773366667	-0.5978238737	-7.52269368602671
35	0	0	5.02	1	-8	7.18	0.750372289333333	0.376482226633333	0.9765361263	-2.84809721455524
35	0	0	5.02	1	-8	7.18	-1.17706771066667	-0.456662773366667	-0.5978238737	-6.53843069319517
35	0	2	5.02	1	-8	7.18	1.02470028933333	-0.299516773366667	0.3278381263	0.46341742508443
35	0	0	5.02	1	-8	7.18	-1.17706771066667	-0.456662773366667	-0.5978238737	-5.90051486658227
35	0	0	5.02	1	-8	7.18	2.38718768933333	0.917023446633333	0.5505189213	0.445018421461229
35	0	0	5.02	1	-8	7.18	-1.17706771066667	-0.456662773366667	-0.5978238737	-4.31143753272151
35	0	0	5.02	1	-8	7.18	-1.17706771066667	-0.456662773366667	-0.5978238737	-1.66047260223801
35	0	0	5.02	1	-8	7.18	-1.17706771066667	-0.456662773366667	-0.5978238737	-2.83430791505166
35	0	0	5.02	1	-8	7.18	-0.343359710666667	0.221669226633333	1.2373771263	4.22904242508443
35	0	6	5.02	1	-8	7.18	0.652932289333333	0.443337226633333	-0.1767238737	2.99925694653653
35	0	0	5.02	1	-8	7.18	5.84082278613333	2.22604497887333	1.63170077844	-1.19393632767497
35	0	0	5.02	1	-8	7.18	-1.17706771066667	-0.456662773366667	-0.5978238737	-2.65126904356247
35	0	2	5.02	1	-8	7.18	-0.293867710666667	-0.456662773366667	-0.5678238737	-1.85863118602671
35	0	0	5.02	1	-8	7.18	1.57483278613333	0.574197478873333	-0.24177422156	-2.68161462619765
35	0	0	5.02	1	-8	7.18	-1.17706771066667	-0.456662773366667	-0.5978238737	-4.55922750245184
35	0	0	5.02	1	-8	7.18	-1.17706771066667	-0.456662773366667	-0.5978238737	0.473918097127429
35	0	0	5.02	1	-8	7.18	0.989132289333333	-0.0896027733666667	0.7892961263	8.02945165127483
35	0	0	5.02	1	-8	7.18	-1.17706771066667	-0.456662773366667	-0.5978238737	17.5394679194346
35	0	0	5.02	1	-8	7.18	0.226994289333333	1.10582622663333	3.3678561263	5.24755642248023
35	0	0	5.02	1	-8	7.18	-1.17706771066667	-0.456662773366667	-0.5978238737	0.51076590993293
35	0	0	5.02	1	-8	7.18	2.49213295173333	0.917817562953333	-0.12309100418	-3.8041606999156
35	0	0	5.02	1	-8	7.18	-1.17706771066667	-0.456662773366667	-0.5978238737	3.93563964730663
35	0	4	5.02	1	-8	7.18	-1.17706771066667	-0.456662773366667	-0.5978238737	4.49125903047653
36	0	2	2.82	1	-5	-3.69	-0.952537350769231	-0.329613783076923	-0.93615381	-9.51857407311948
36	0	0	2.82	1	-5	-3.69	-0.392111350769231	0.035782616923077	0.54355219	-2.12546140293328
36	0	0	2.82	1	-5	-3.69	4.71740320923077	0.839481636923077	3.67474572	-1.09601878516968
36	0	0	2.82	1	-5	-3.69	-0.952537350769231	-0.329613783076923	-0.93615381	-4.25168256583348
36	0	0	2.82	1	-5	-3.69	-0.952537350769231	-0.329613783076923	-0.93615381	39.6740043303017
36	0	0	2.82	1	-5	-3.69	-0.153537350769231	0.0805962169230769	-0.35761381	-0.422317486468376
36	0	0	2.82	1	-5	-3.69	-0.952537350769231	-0.329613783076923	-0.93615381	-10.5763353436113
36	0	0	2.82	1	-5	-3.69	0.135358649230769	0.972866176923077	1.46411419	-4.92056759669768
36	0	0	2.82	1	-5	-3.69	-0.952537350769231	-0.329613783076923	-0.93615381	-7.69516412512388
36	0	0	2.82	1	-5	-3.69	-0.952537350769231	-0.329613783076923	-0.93615381	-2.72250469844998
36	0	0	2.82	1	-5	-3.69	-0.952537350769231	-0.329613783076923	-0.93615381	5.73133928874162
36	0	0	2.82	1	-5	-3.69	3.31318564923077	0.708183616923077	2.16443219	-5.07803371317648
36	0	0	2.82	1	-5	-3.69	-0.952537350769231	-0.329613783076923	-0.93615381	3.00131617154022
37	0	1	-1.98	1	-9	-5.6	2.8843693575	1.055036342	0.5846596195	1.26364761319148
37	0	1	-1.98	1	-9	-5.6	-0.7188006425	-0.398648658	-0.7062503805	-0.11476474313032
37	0	2	-1.98	1	-9	-5.6	-0.7188006425	-0.398648658	-0.7362503805	1.37671252959698
37	0	1	-1.98	1	-9	-5.6	-0.3681289625	-0.166087138	-0.6289458205	1.04852509203448
37	0	2	-1.98	1	-9	-5.6	-0.5812006425	-0.236448658	0.2445496195	10.1420653466901
37	0	2	-1.98	1	-9	-5.6	1.5331150775	1.867208652	5.0629213195	0.265109110080681
37	0	2	-1.98	1	-9	-5.6	-0.7188006425	-0.398648658	-0.7362503805	3.31822804533118
37	0	0	-1.98	1	-9	-5.6	-0.7188006425	-0.398648658	-0.7362503805	-5.66722010027318
37	0	0	-1.98	1	-9	-5.6	-0.4478956425	0.370293842	0.2473546195	0.54441494436968
37	0	2	-1.98	1	-9	-5.6	0.1515043575	1.063273042	0.9036666195	3.50809064902658
37	0	4	-1.98	1	-9	-5.6	-0.7188006425	-0.398648658	-0.7362503805	-1.81615363201922
37	0	0	-1.98	1	-9	-5.6	-0.3839556425	-0.305003658	-0.3460553805	-7.59334337216258
37	0	4	-1.98	1	-9	-5.6	-0.7188006425	-0.398648658	-0.7362503805	3.17158036556538
37	0	0	-1.98	1	-9	-5.6	-0.5910846425	-0.229045458	-0.0240383805	1.94131568322628
37	0	1	-1.98	1	-9	-5.6	-0.7188006425	-0.398648658	-0.7362503805	-3.78384956455892
37	0	1	-1.98	1	-9	-5.6	-0.7188006425	-0.398648658	-0.7362503805	-1.21355506571092
37	0	1	-1.98	1	-9	-5.6	2.8058138075	0.199504272	1.3921459695	-1.27132111567932
37	0	0	-1.98	1	-9	-5.6	-0.7188006425	-0.398648658	-0.7362503805	1.25649176728638
37	0	1	-1.98	1	-9	-5.6	2.1854693575	0.367755342	-0.1037543805	0.465163141485081
37	0	0	-1.98	1	-9	-5.6	-0.7188006425	-0.398648658	-0.7362503805	-6.84113669434983
38	0	4	1.62	0	4	4.61	-0.964892710166667	-0.438133481516667	-1.14449743666667	-4.2688361799379
38	0	4	1.62	0	4	4.61	0.994797289833333	-0.0873043215166666	-0.632681936666667	-0.56075691164522
38	0	4	1.62	0	4	4.61	-0.964892710166667	-0.438133481516667	-1.14449743666667	1.86038161147314
38	0	6	1.62	0	4	4.61	-0.196002710166667	1.22775251848333	3.62372256333333	-0.97525065362211
38	0	4	1.62	0	4	4.61	-0.964892710166667	-0.438133481516667	-1.14449743666667	-2.88122964584699
38	0	4	1.62	0	4	4.61	1.84135728983333	-0.425883481516667	-0.380247436666667	-2.08637650251855
38	0	4	1.62	0	4	4.61	-0.964892710166667	-0.438133481516667	-1.14449743666667	2.6530388200621
38	0	6	1.62	0	4	4.61	-0.851492710166667	-0.138993481516667	-0.177547436666667	4.5091344990744
38	0	4	1.62	0	4	4.61	-0.964892710166667	-0.438133481516667	-1.14449743666667	1.07175370770255
38	0	5	1.62	0	4	4.61	2.70566728983333	-0.168005481516667	-0.137077436666667	-0.319972543574259
38	0	4	1.62	0	4	4.61	1.26010692183333	-0.0489231487166666	-0.921056956666667	1.25323723276051
38	0	4	1.62	0	4	4.61	-0.705045610166667	-0.233716281516667	-0.497744436666667	-2.78681080399805
38	0	4	1.62	0	4	4.61	-0.922652710166667	-0.373404481516667	-0.952537436666667	-0.17929291070713
38	0	4	1.62	0	4	4.61	-0.964892710166667	-0.438133481516667	-1.14449743666667	-0.52120360418032
38	0	4	1.62	0	4	4.61	0.541528789833333	1.70403601848333	4.22860156333333	1.93748102436318
38	0	4	1.62	0	4	4.61	-0.556997260166667	0.0437203304833334	-0.543824936666667	-0.6750861799379
38	0	4	1.62	0	4	4.61	-0.964892710166667	-0.438133481516667	-1.14449743666667	2.740500710306
38	0	4	1.62	0	4	4.61	2.22604728983333	0.0670525184833333	0.637342563333333	-0.359960129517729
38	0	4	1.62	0	4	4.61	0.806930839833333	-0.134919685516667	-0.0425799806666667	2.10471033169001
38	0	4	1.62	0	4	4.61	-0.964892710166667	-0.438133481516667	-1.14449743666667	-2.5671760236879
38	0	4	1.62	0	4	4.61	-0.964892710166667	-0.438133481516667	-1.14449743666667	-1.0657111799379
38	0	4	1.62	0	4	4.61	0.262700101833333	0.156632274083333	-0.875996892666667	7.1588179296511
38	0	4	1.62	0	4	4.61	-0.0478427101666666	1.83106651848333	6.71700256333333	-1.86556237041409
38	0	4	1.62	0	4	4.61	1.32493228983333	0.524091518483333	0.255102563333333	-4.17583022755695
39	0	1	-0.580000000000002	0	-4	5.39	-1.60307254761905	-0.361025880952381	-0.802980880952381	-6.90800301368601
39	0	1	-0.580000000000002	0	-4	5.39	3.34037645238095	1.05758761904762	1.91483961904762	2.56316030388689
39	0	2	-0.580000000000002	0	-4	5.39	-1.39187254761905	-0.261825880952381	0.0358191190476191	-0.16170742098081
39	0	2	-0.580000000000002	0	-4	5.39	-1.60307254761905	-0.361025880952381	-0.802980880952381	7.40995611285379
39	0	4	-0.580000000000002	0	-4	5.39	-1.60307254761905	-0.361025880952381	-0.802980880952381	8.66032991668149
39	0	0	-0.580000000000002	0	-4	5.39	0.468427452380952	1.19422911904762	-0.186725880952381	0.999785519218489
39	0	2	-0.580000000000002	0	-4	5.39	-1.13702254761905	0.324294119047619	0.848969119047619	-4.33322657211956
39	0	0	-0.580000000000002	0	-4	5.39	-1.60307254761905	-0.361025880952381	-0.802980880952381	-6.4799117860602
39	0	0	-0.580000000000002	0	-4	5.39	-1.60307254761905	-0.361025880952381	-0.802980880952381	-11.4503616021655
39	0	0	-0.580000000000002	0	-4	5.39	2.37751745238095	-0.180265880952381	1.03986911904762	-6.92730916949274
39	0	4	-0.580000000000002	0	-4	5.39	-1.60307254761905	-0.361025880952381	-0.802980880952381	9.20812558166469
39	0	3	-0.580000000000002	0	-4	5.39	-1.60307254761905	-0.361025880952381	-0.802980880952381	6.20865322327689
39	0	0	-0.580000000000002	0	-4	5.39	-1.60307254761905	-0.361025880952381	-0.802980880952381	5.35270004655159
39	0	0	-0.580000000000002	0	-4	5.39	3.29872295238095	1.30198211904762	3.24922161904762	2.56193612297519
39	0	0	-0.580000000000002	0	-4	5.39	-1.60307254761905	-0.361025880952381	-0.802980880952381	2.17088186473349
39	0	2	-0.580000000000002	0	-4	5.39	-1.60307254761905	-0.361025880952381	-0.802980880952381	-9.86880672411673
39	0	2	-0.580000000000002	0	-4	5.39	3.56061745238095	-0.0204758809523809	0.563619119047619	-7.37159904272388
39	0	2	-0.580000000000002	0	-4	5.39	-0.796823547619048	0.087048619047619	1.24238961904762	-3.57562591176425
39	0	0	-0.580000000000002	0	-4	5.39	-1.60307254761905	-0.361025880952381	-0.802980880952381	9.31833459582589
39	0	0	-0.580000000000002	0	-4	5.39	-1.60307254761905	-0.361025880952381	-0.802980880952381	4.86404054267829
39	0	0	-0.580000000000002	0	-4	5.39	9.51692745238095	0.829736619047619	0.927769119047619	-2.24135258723701
40	0	3	-1.78	1	14	0.66	-0.803850182501156	0.139413060095932	0.388899026236708	3.75218728680665
40	0	1	-1.78	1	14	0.66	-1.25716318250116	-0.319948939904068	-0.905470973763292	-3.44599647387705
40	0	2	-1.78	1	14	0.66	1.86036681749884	0.157541060095932	-0.594030973763292	-0.940416116734252
40	0	3	-1.78	1	14	0.66	-0.958451932501156	1.16578324759593	1.62164527623671	0.313954406881746
40	0	1	-1.78	1	14	0.66	-0.432283182501156	-0.303868939904068	-0.878270973763292	1.45913745469435
40	0	0	-1.78	1	14	0.66	-1.25716318250116	-0.319948939904068	-0.905470973763292	-3.99721175165485
40	0	2	-1.78	1	14	0.66	-1.19716318250116	-0.319948939904068	-0.905470973763292	12.137770887234
40	0	3	-1.78	1	14	0.66	1.65309681749884	-0.197088939904068	-0.0131709737632919	0.990177519998647
40	0	2	-1.78	1	14	0.66	-1.25716318250116	-0.319948939904068	-0.880470973763292	1.53321587992405
40	0	0	-1.78	1	14	0.66	-0.768837182501156	0.228994460095932	1.03808252623671	1.69426302904695
40	0	1	-1.78	1	14	0.66	-0.474913182501156	0.0392630600959316	-0.732271973763292	3.60662104749045
40	0	0	-1.78	1	14	0.66	-1.25716318250116	-0.319948939904068	-0.905470973763292	-5.83138703360975
40	0	0	-1.78	1	14	0.66	0.607956817498844	0.370271060095932	4.86862902623671	-4.06954971461785
40	0	0	-1.78	1	14	0.66	-1.25716318250116	-0.319948939904068	-0.905470973763292	2.36396613296055
40	0	0	-1.78	1	14	0.66	-1.25716318250116	-0.319948939904068	-0.905470973763292	0.627868789582246
40	0	3	-1.78	1	14	0.66	-1.25716318250116	-0.319948939904068	-0.890470973763292	3.32102804426354
40	0	0	-1.78	1	14	0.66	-0.612323182501156	-0.117832439904068	0.513934026236708	1.23310480678675
40	0	0	-1.78	1	14	0.66	1.35833681749884	0.556296060095931	-0.415120973763292	0.615883486440347
40	0	0	-1.78	1	14	0.66	6.19457740002311	-0.158742289418631	0.290925725265838	-10.0064777400269
40	0	1	-1.78	1	14	0.66	3.63079281749884	0.999511060095931	2.01998902623671	-0.271913038419552
40	0	0	-1.78	1	14	0.66	-1.25716318250116	-0.319948939904068	-0.905470973763292	-5.08622690317006
41	0	1	0.419999999999998	1	-7	-3.63	-1.06081165973529	-0.560281616958824	-1.06555364688235	-10.2979716023857
41	0	2	0.419999999999998	1	-7	-3.63	1.27025034026471	1.31375538304118	1.67595635311765	2.12035226125074
41	0	1	0.419999999999998	1	-7	-3.63	2.84640194026471	1.20957248304118	1.99981455311765	1.42859089761434
41	0	0	0.419999999999998	1	-7	-3.63	-1.06081165973529	-0.560281616958824	-1.06555364688235	-3.08342833315489
41	0	0	0.419999999999998	1	-7	-3.63	-1.06081165973529	-0.560281616958824	-1.06555364688235	-3.36799475053381
41	0	0	0.419999999999998	1	-7	-3.63	-1.06081165973529	-0.560281616958824	-1.06555364688235	1.02449216573024
41	0	0	0.419999999999998	1	-7	-3.63	2.21355834026471	0.539056883041176	0.035316353117647	3.35318843549314
41	0	0	0.419999999999998	1	-7	-3.63	-1.06081165973529	-0.560281616958824	-1.06555364688235	-10.9041637320153
41	0	0	0.419999999999998	1	-7	-3.63	-0.931361659735294	-0.262706616958823	0.223346353117647	-5.83282737161643
41	0	0	0.419999999999998	1	-7	-3.63	-0.620015659735294	0.122712383041176	1.26900835311765	9.30505991470834
41	0	0	0.419999999999998	1	-7	-3.63	-0.237861659735294	0.170527383041177	0.325246353117647	10.5394307413643
41	0	0	0.419999999999998	1	-7	-3.63	-1.06081165973529	-0.560281616958824	-1.06555364688235	-6.13722349632505
41	0	0	0.419999999999998	1	-7	-3.63	-1.06081165973529	-0.560281616958824	-1.06555364688235	-10.6365132690523
41	0	4	0.419999999999998	1	-7	-3.63	-1.06081165973529	-0.560281616958824	-1.06555364688235	5.77709633239694
41	0	0	0.419999999999998	1	-7	-3.63	-1.06081165973529	-0.560281616958824	-1.06555364688235	1.20218361284614
41	0	0	0.419999999999998	1	-7	-3.63	-1.06081165973529	-0.560281616958824	-1.06555364688235	8.97728628596384
41	0	0	0.419999999999998	1	-7	-3.63	6.06714495576471	2.50989827134118	5.12684815011765	6.53244190771534
44	0	2	-4.58	0	9	-2.37	2.532365125	-0.2352519375	0.6179530625	-1.69114017405851
44	0	0	-4.58	0	9	-2.37	0.035555125	-0.8095319375	-1.3186469375	-21.1354978996662
44	0	0	-4.58	0	9	-2.37	1.221725125	2.6426830625	3.4765330625	0.735714221545885
44	0	0	-4.58	0	9	-2.37	5.340465125	3.3378970625	4.2069430625	-7.63242161660442
44	0	0	-4.58	0	9	-2.37	-1.511094875	-0.8396819375	-1.3696469375	-0.730087665246614
44	0	0	-4.58	0	9	-2.37	-0.805084875	0.3234380625	0.3836030625	1.80471000806278
44	0	0	-4.58	0	9	-2.37	0.0908251250000001	-0.0344019375	-0.8487669375	14.3906621382126
44	0	0	-4.58	0	9	-2.37	-1.511094875	-0.8396819375	-1.3696469375	36.3192155656319
44	0	0	-4.58	0	9	-2.37	0.024865125	0.0455780625000001	0.5077030625	0.167938247519885
44	0	0	-4.58	0	9	-2.37	-1.511094875	-0.8396819375	-1.3696469375	-21.0754354698121
44	0	0	-4.58	0	9	-2.37	1.434063125	1.2844550625	1.7892540625	-8.67211039085722
44	0	0	-4.58	0	9	-2.37	-1.511094875	-0.8396819375	-1.3696469375	-1.00647327845412
44	0	0	-4.58	0	9	-2.37	-0.102594875	-0.8157019375	-0.6248869375	-6.00991996963062
44	0	0	-4.58	0	9	-2.37	-1.511094875	-0.8396819375	-1.3696469375	-8.90433207475041
44	0	0	-4.58	0	9	-2.37	-1.511094875	-0.8396819375	-1.3696469375	23.5930374538691
44	0	0	-4.58	0	9	-2.37	-0.705614875	-0.7010719375	0.0281930625000001	-0.153859095761817
45	0	0	-2.78	0	-2	0.829999999999998	-0.41554375	-0.22645325	-1.048484	-6.78173914494831
45	0	1	-2.78	0	-2	0.829999999999998	-0.41554375	-0.22645325	-1.048484	13.8217991908075
45	0	1	-2.78	0	-2	0.829999999999998	-0.41554375	-0.22645325	-1.048484	20.7576105793164
45	0	0	-2.78	0	-2	0.829999999999998	0.24197125	0.000376749999999992	1.694861	4.77598304927209
45	0	0	-2.78	0	-2	0.829999999999998	1.19831625	1.61772675	3.668126	1.15061485549499
45	0	0	-2.78	0	-2	0.829999999999998	-0.28890375	-0.22645325	-0.883484	-11.6416399862945
45	0	0	-2.78	0	-2	0.829999999999998	-0.41554375	-0.22645325	-1.048484	-15.9391827213372
45	0	0	-2.78	0	-2	0.829999999999998	-0.41554375	-0.22645325	-1.048484	42.5966696109479
45	0	0	-2.78	0	-2	0.829999999999998	1.62832625	0.10423675	0.893326	-0.480900450095413
45	0	2	-2.78	0	-2	0.829999999999998	-0.13154875	-0.14497825	0.195501	1.44859009612309
45	0	0	-2.78	0	-2	0.829999999999998	-0.41554375	-0.22645325	-1.048484	-0.600940384172412
45	0	0	-2.78	0	-2	0.829999999999998	-0.41554375	-0.22645325	-1.048484	-9.19754762032711
45	0	2	-2.78	0	-2	0.829999999999998	-0.41554375	-0.22645325	-1.048484	-9.16524918959121
45	0	3	-2.78	0	-2	0.829999999999998	0.51711625	0.01370675	0.391971	-3.74170008244831
45	0	0	-2.78	0	-2	0.829999999999998	-0.41554375	-0.22645325	-1.048484	-6.10019302599671
45	0	0	-2.78	0	-2	0.829999999999998	-0.10021875	0.07582175	2.838541	-3.02871645149591
45	0	0	-2.78	0	-2	0.829999999999998	1.38427625	-0.22645325	-0.797684	-8.42480555119831
45	0	0	-2.78	0	-2	0.829999999999998	-0.41554375	-0.22645325	-1.048484	-5.17212660271861
45	0	0	-2.78	0	-2	0.829999999999998	-0.25146375	0.12001175	-0.163234	3.74454312407339
45	0	0	-2.78	0	-2	0.829999999999998	-0.04243375	0.93053675	2.646916	-8.02106929541131
46	0	0	2.82	0	2	-1.39	-0.635814	-0.589721023333333	-2.05288773333333	10.6379550339468
46	0	0	2.82	0	2	-1.39	0.016221	1.22119832666667	3.32907326666667	13.4267797212584
46	0	0	2.82	0	2	-1.39	2.002256	-0.271441023333333	0.572312266666666	10.8439506500987
46	0	0	2.82	0	2	-1.39	-0.635814	-0.589721023333333	-2.05288773333333	12.3994720083213
46	0	3	2.82	0	2	-1.39	1.241546	1.30199897666667	2.60087226666667	-2.51815968466792
46	0	0	2.82	0	2	-1.39	-0.635814	-0.589721023333333	-2.05288773333333	-14.071476369663
46	0	0	2.82	0	2	-1.39	0.182841	0.924114976666667	5.35918226666667	-12.39327805588
46	0	0	2.82	0	2	-1.39	-0.635814	-0.589721023333333	-2.05288773333333	-5.56125847628122
46	0	0	2.82	0	2	-1.39	-0.635814	-0.589721023333333	-2.05288773333333	6.45733747442298
46	0	0	2.82	0	2	-1.39	-0.635814	-0.589721023333333	-2.05288773333333	3.15688726255858
46	0	0	2.82	0	2	-1.39	1.707076	-0.115611023333333	-0.332887733333333	-4.87987182790262
46	0	0	2.82	0	2	-1.39	-0.635814	-0.589721023333333	-2.05288773333333	-12.7880203154321
46	0	0	2.82	0	2	-1.39	-0.635814	-0.589721023333333	-2.05288773333333	-2.08709118719322
46	0	0	2.82	0	2	-1.39	0.572386	2.24722897666667	6.94743726666667	2.21500920865718
46	0	0	2.82	0	2	-1.39	-0.635814	-0.589721023333333	-2.05288773333333	-4.83823544224372
48	0	0	-6.18	0	-2	-2.98	-0.307797222222222	0.567439	1.31928322222222	-5.8607155782531
48	0	1	-6.18	0	-2	-2.98	-1.55159722222222	-0.429711	-2.00034177777778	13.2162178926588
48	0	0	-6.18	0	-2	-2.98	-1.55159722222222	-0.429711	-2.00034177777778	2.2078545112485
48	0	0	-6.18	0	-2	-2.98	-1.55159722222222	-0.429711	-2.00034177777778	-1.4252441609126
48	0	0	-6.18	0	-2	-2.98	2.90679277777778	0.824422	2.71578522222222	-1.2642225511818
48	0	0	-6.18	0	-2	-2.98	1.10279277777778	-0.204356	-0.0456217777777777	-3.930496261753
48	0	0	-6.18	0	-2	-2.98	0.209632777777778	0.415469	5.38295822222222	1.349207949477
48	0	0	-6.18	0	-2	-2.98	-1.55159722222222	-0.429711	-2.00034177777778	-11.148797030094
48	0	1	-6.18	0	-2	-2.98	-1.46759722222222	-0.309711	1.03965822222222	1.8305842121032
48	0	0	-6.18	0	-2	-2.98	0.347882777777778	-0.423441	-1.87384177777778	-6.7665044631104
48	0	0	-6.18	0	-2	-2.98	3.53697277777778	1.560669	2.01635822222222	-1.189009041865
48	0	0	-6.18	0	-2	-2.98	-1.55159722222222	-0.429711	-2.00034177777778	-3.1193053080988
48	0	0	-6.18	0	-2	-2.98	-0.107697222222222	-0.325861	-0.822741777777778	-1.4963330584282
48	0	0	-6.18	0	-2	-2.98	-1.55159722222222	-0.429711	-2.00034177777778	-4.4360109676353
48	0	2	-6.18	0	-2	-2.98	-0.137687222222222	-0.137711	4.92105822222222	4.3119527757889
48	0	3	-6.18	0	-2	-2.98	1.89548277777778	1.350769	-1.69016177777778	13.1744920403861
48	0	0	-6.18	0	-2	-2.98	2.79840277777778	-0.429711	-2.00034177777778	4.861873669174
48	0	3	-6.18	0	-2	-2.98	-1.46759722222222	-0.309711	1.03965822222222	-0.315544629504299
49	0	1	1.62	0	-7	-5.89	-1.10923225	-0.37078575	-0.870430291666667	-0.233148162096651
49	0	4	1.62	0	-7	-5.89	-0.76076225	1.19708925	1.76201970833333	0.322809025448849
49	0	0	1.62	0	-7	-5.89	-0.61923225	-0.36865575	-0.867930291666667	7.02948811280025
49	0	1	1.62	0	-7	-5.89	-1.10923225	-0.37078575	-0.870430291666667	3.27200030533625
49	0	1	1.62	0	-7	-5.89	3.28996775	-0.03583075	1.60026970833333	2.74364838057685
49	0	0	1.62	0	-7	-5.89	-0.92560225	0.00657224999999997	0.777489708333333	4.38728687355005
49	0	2	1.62	0	-7	-5.89	-1.10923225	-0.37078575	-0.870430291666667	3.62802038791885
49	0	0	1.62	0	-7	-5.89	1.09452275	-0.37078575	-0.807730291666667	-1.42986320385635
49	0	2	1.62	0	-7	-5.89	-0.03483625	1.36788825	3.67150170833333	4.78997504192635
49	0	2	1.62	0	-7	-5.89	-1.10923225	-0.37078575	-0.870430291666667	-1.71931913910815
49	0	1	1.62	0	-7	-5.89	0.48741775	-0.34063575	-0.819430291666667	-2.70180019971421
49	0	0	1.62	0	-7	-5.89	-1.10923225	-0.37078575	-0.870430291666667	-4.03865507660815
49	0	0	1.62	0	-7	-5.89	0.10556775	0.94591425	-0.706830291666667	-2.92374622244148
49	0	0	1.62	0	-7	-5.89	1.52969075	1.93800525	1.00466970833333	-2.57729904982244
49	0	0	1.62	0	-7	-5.89	-1.10923225	-0.37078575	-0.870430291666667	-1.59668105771285
49	0	1	1.62	0	-7	-5.89	-0.18073225	0.49421425	4.37706970833333	-7.91256166047567
49	0	0	1.62	0	-7	-5.89	-1.03468225	-0.36933575	-0.864435291666667	-4.16202747244148
49	0	2	1.62	0	-7	-5.89	1.21116775	-0.36118575	-0.768430291666667	-2.57497390101291
49	0	1	1.62	0	-7	-5.89	-1.10923225	-0.37078575	-0.870430291666667	-0.243624694663751
49	0	0	1.62	0	-7	-5.89	-1.10923225	-0.37078575	-0.870430291666667	-2.61450143077482
49	0	3	1.62	0	-7	-5.89	2.90956775	-0.06062575	1.11576970833333	1.58471731922515
49	0	4	1.62	0	-7	-5.89	-0.81403225	-0.33477075	-0.769700291666667	4.65112356922515
49	0	2	1.62	0	-7	-5.89	0.22506775	-0.37078575	-0.870430291666667	1.99885215718815
49	0	2	1.62	0	-7	-5.89	2.39076775	-0.37078575	-0.870430291666667	0.320280097533049
50	0	2	-4.78	1	0	0.73	-1.23998748866234	-0.524480299227273	-1.39621416938961	1.82072743116472
50	0	4	-4.78	1	0	0.73	-1.23998748866234	-0.524480299227273	-1.39621416938961	-5.51646662477936
50	0	0	-4.78	1	0	0.73	-1.23998748866234	-0.524480299227273	-1.39621416938961	-7.47081807689867
50	0	1	-4.78	1	0	0.73	0.185512511337662	-0.386347549227273	2.17765758061039	-0.408735431340477
50	0	0	-4.78	1	0	0.73	0.853427511337662	0.282892180772727	0.00901733061038943	0.365544593169324
50	0	0	-4.78	1	0	0.73	-1.23998748866234	-0.524480299227273	-1.39621416938961	-8.00436029813499
50	0	0	-4.78	1	0	0.73	-1.22684748866234	-0.00117529922727266	-0.466649169389611	0.446052128630325
50	0	0	-4.78	1	0	0.73	0.0935855113376622	1.44159970077273	2.85093583061039	-5.03289290683065
50	0	0	-4.78	1	0	0.73	0.145812511337662	-0.343552549227273	2.36591758061039	2.83689875983602
50	0	0	-4.78	1	0	0.73	-1.23998748866234	-0.524480299227273	-1.39621416938961	7.61120431539162
50	0	3	-4.78	1	0	0.73	-1.23998748866234	-0.524480299227273	-1.39621416938961	1.51534502151822
50	0	0	-4.78	1	0	0.73	0.858072511337662	0.852139700772727	1.90353583061039	-6.02889365087827
50	0	2	-4.78	1	0	0.73	1.21987551133766	1.08294357777273	3.97767998861039	7.66855798602652
50	0	0	-4.78	1	0	0.73	-1.23998748866234	-0.524480299227273	-1.39621416938961	-3.92773417667188
50	0	0	-4.78	1	0	0.73	-1.23998748866234	-0.524480299227273	-1.39621416938961	-3.26119151794178
50	0	0	-4.78	1	0	0.73	1.84703883333766	1.49593692677273	3.12263247061039	11.5350732647865
50	0	2	-4.78	1	0	0.73	-1.23998748866234	-0.524480299227273	-1.39621416938961	9.08689875983602
50	0	0	-4.78	1	0	0.73	-1.23708748866234	-0.524480299227273	-1.39621416938961	7.29949345680572
50	0	0	-4.78	1	0	0.73	-1.23998748866234	-0.524480299227273	-1.39621416938961	2.74427633715562
50	0	0	-4.78	1	0	0.73	7.63192993990909	2.01901320077273	0.62794675918182	-4.92816820444969
50	0	0	-4.78	1	0	0.73	-1.23998748866234	-0.524480299227273	-1.39621416938961	-6.38929171635446
50	0	3	-4.78	1	0	0.73	3.26854251133766	-0.149686299227273	0.185895830610389	-1.96151945004048
51	0	0	-6.18	1	0	-4.13	-0.412061460147008	-0.371935945358974	-0.441211888461538	-9.9124919549397
51	0	1	-6.18	1	0	-4.13	1.32258157369914	0.426992453102565	1.24149850384615	10.0607810713761
51	0	1	-6.18	1	0	-4.13	-0.577061460147008	-0.398860945358974	-0.556011888461538	-3.09150660804978
51	0	1	-6.18	1	0	-4.13	-0.577061460147008	-0.398860945358974	-0.556011888461538	8.11612543168722
51	0	2	-6.18	1	0	-4.13	-0.255461460147008	0.0979665546410256	-0.312684388461538	-3.38151607774668
51	0	1	-6.18	1	0	-4.13	-0.423061460147008	-0.350840945358974	-0.448371888461538	-2.43413820418348
51	0	0	-6.18	1	0	-4.13	-0.577061460147008	-0.398860945358974	-0.556011888461538	4.28630799632732
51	0	0	-6.18	1	0	-4.13	-0.438061460147008	-0.350840945358974	-0.458371888461538	2.03206089965442
51	0	1	-6.18	1	0	-4.13	-0.482061460147008	-0.392860945358974	-0.466011888461538	5.97292471172702
51	0	0	-6.18	1	0	-4.13	1.62983778865299	0.460778172641026	-0.189370788461538	9.87448944946422
51	0	0	-6.18	1	0	-4.13	0.786588539852992	0.172914054641026	1.06147311153846	6.86531363239822
51	0	0	-6.18	1	0	-4.13	-0.577061460147008	-0.398860945358974	-0.556011888461538	-8.92918021916085
51	0	0	-6.18	1	0	-4.13	-0.436061460147008	-0.377320945358974	-0.458171888461538	-0.0996742216860781
51	0	0	-6.18	1	0	-4.13	-0.577061460147008	-0.398860945358974	-0.556011888461538	0.756045196763122
51	0	0	-6.18	1	0	-4.13	2.14509973985299	1.12112545464103	1.16028411153846	-5.86805135236793
51	0	0	-6.18	1	0	-4.13	-0.0723634601470084	0.968154054641026	1.73801811153846	1.11567943507382
51	0	0	-6.18	1	0	-4.13	0.0973933398529916	0.989034654641026	0.908992111538462	-5.09759513757577
51	0	0	-6.18	1	0	-4.13	-0.577061460147008	-0.398860945358974	-0.556011888461538	-10.2655740487612
52	0	0	-4.38	1	15	1.04	0.66786494	0.169785090526316	2.19682415157895	6.77420034363748
52	0	0	-4.38	1	15	1.04	0.04716894	-0.107654909473684	1.03391103157895	2.39881737795118
52	0	8	-4.38	1	15	1.04	-0.53403106	-0.242954909473684	-0.960588968421053	0.918144379585182
52	0	0	-4.38	1	15	1.04	-0.53403106	-0.242954909473684	-0.960588968421053	0.951267552099782
52	0	1	-4.38	1	15	1.04	0.39938351	0.172057930526316	-0.801652828421053	2.89731104625188
52	0	5	-4.38	1	15	1.04	-0.39052606	0.0994850905263158	0.504276031578947	-0.734712312333988
52	0	0	-4.38	1	15	1.04	-0.41403106	-0.242954909473684	-0.960588968421053	-7.75264555097035
52	0	0	-4.38	1	15	1.04	-0.47403106	-0.242954909473684	-0.960588968421053	8.52551907765288
52	0	0	-4.38	1	15	1.04	-0.36447106	0.144149890526316	0.917641031578947	2.58543108593438
52	0	0	-4.38	1	15	1.04	-0.53403106	-0.242954909473684	-0.960588968421053	-0.574911175970348
52	0	0	-4.38	1	15	1.04	0.39938351	0.172057930526316	-0.801652828421053	0.346152690149881
52	0	6	-4.38	1	15	1.04	-0.23067106	-0.101354909473684	0.786431031578947	-0.735452132409748
52	0	0	-4.38	1	15	1.04	-0.38964106	0.0190650905263158	0.105251031578947	-3.83662992597035
52	0	0	-4.38	1	15	1.04	-0.42759106	0.142849890526316	0.825041031578947	-8.29571516658068
52	0	0	-4.38	1	15	1.04	-0.53403106	-0.242954909473684	-0.960588968421053	1.00144077438428
52	0	3	-4.38	1	15	1.04	2.51867894	1.19354509052632	3.13423103157895	-3.53932089819257
52	0	3	-4.38	1	15	1.04	-0.53403106	-0.242954909473684	-0.960588968421053	12.774047157363
52	0	0	-4.38	1	15	1.04	1.86266894	0.0396530905263158	-0.215588968421053	-7.02471361849909
52	0	2	-4.38	1	15	1.04	-0.53403106	-0.242954909473684	-0.960588968421053	-6.6782307040828
53	0	2	-0.18	1	-9	-5.19	-1.11193333333333	-0.150414166666667	-0.5656475	-15.0452513505736
53	0	1	-0.18	1	-9	-5.19	-1.11193333333333	-0.150414166666667	-0.5656475	-5.774584951001
53	0	2	-0.18	1	-9	-5.19	-1.11193333333333	-0.150414166666667	-0.5656475	-7.7793550832125
53	0	0	-0.18	1	-9	-5.19	-0.806103333333333	0.185280833333333	0.3569175	-6.3974214894625
53	0	0	-0.18	1	-9	-5.19	5.25383666666667	0.416375833333333	1.9056725	-3.3265013505736
53	0	0	-0.18	1	-9	-5.19	-1.11193333333333	-0.150414166666667	-0.5656475	38.3231142248232
55	0	3	2.02	0	7	4.92	0.427580857142857	2.15929557142857	2.24467828571429	7.13989806611303
55	0	3	2.02	0	7	4.92	0.0266908571428573	-0.888404428571429	-1.83905171428571	-0.0250273757131737
55	0	3	2.02	0	7	4.92	-1.47030914285714	-0.888404428571429	-1.86905171428571	-5.15369446754995
55	0	2	2.02	0	7	4.92	0.170750857142857	-0.321304428571428	-0.733021714285714	-5.06520594714178
55	0	2	2.02	0	7	4.92	-1.47030914285714	-0.888404428571429	-1.86905171428571	0.666835448962127
55	0	4	2.02	0	7	4.92	-1.47030914285714	-0.888404428571429	-1.86905171428571	2.60601574275373
55	0	2	2.02	0	7	4.92	3.78590485714286	1.71562657142857	5.93455028571428	-0.168821467423973
56	0	4	5.22	1	0	-1.94	-0.594469	-0.109416888888889	-0.320235	2.40253252775392
56	0	6	5.22	1	0	-1.94	-0.594469	-0.109416888888889	-0.320235	-3.50364158179818
56	0	0	5.22	1	0	-1.94	1.439029	0.0873681111111111	0.011465	0.670455321871523
56	0	4	5.22	1	0	-1.94	-0.594469	-0.109416888888889	-0.320235	-2.30794541342258
56	0	2	5.22	1	0	-1.94	-0.594469	-0.109416888888889	-0.320235	-6.47422426673607
56	0	4	5.22	1	0	-1.94	1.21866	0.306724111111111	0.508905	-2.37220231087188
56	0	0	5.22	1	0	-1.94	-0.594469	-0.109416888888889	-0.320235	-9.1978982229046
56	0	5	5.22	1	0	-1.94	-0.594469	-0.109416888888889	-0.320235	24.8543745927048
56	0	3	5.22	1	0	-1.94	0.909125	0.262409111111111	1.40104	-4.07145064659698
57	0	4	12.02	1	12	1.58	-0.34044405	-0.33192545	-0.5068685	-6.16740781340062
57	0	0	12.02	1	12	1.58	-0.43044405	-0.33192545	-0.5668685	-0.195185591178377
57	0	5	12.02	1	12	1.58	-0.43044405	-0.33192545	-0.5668685	-5.20427950652231
57	0	4	12.02	1	12	1.58	-0.43044405	-0.33192545	-0.5668685	-7.78475510472179
57	0	2	12.02	1	12	1.58	-0.36180405	-0.33192545	-0.4018685	5.38909846966812
57	0	1	12.02	1	12	1.58	2.03352595	-0.31531545	-0.0989585	-6.02133179786896
57	0	3	12.02	1	12	1.58	-0.43044405	-0.33192545	-0.5668685	-4.39576599695182
57	0	1	12.02	1	12	1.58	0.87383695	0.42610355	1.6412415	-0.393391609696877
57	0	0	12.02	1	12	1.58	-0.43044405	-0.33192545	-0.5668685	-4.05625218661999
57	0	4	12.02	1	12	1.58	1.16120595	-0.30177545	-0.4858685	1.03072418487672
57	0	6	12.02	1	12	1.58	-0.38544405	-0.33192545	-0.5368685	0.415903262097923
57	0	4	12.02	1	12	1.58	-0.43044405	-0.33192545	-0.5668685	5.41279659651782
57	0	3	12.02	1	12	1.58	-0.43044405	-0.33192545	-0.5668685	-5.47151660969691
57	0	3	12.02	1	12	1.58	-0.31044405	-0.33192545	-0.4868685	-2.92136706349229
57	0	0	12.02	1	12	1.58	-0.43044405	-0.33192545	-0.5668685	12.9512824494429
57	0	2	12.02	1	12	1.58	1.41639595	1.55490455	3.7366315	7.03205361879772
57	0	0	12.02	1	12	1.58	-0.43044405	-0.33192545	-0.5668685	4.11811712686222
57	0	0	12.02	1	12	1.58	-0.30796405	-0.30144545	-0.1388685	3.45283552444942
57	0	0	12.02	1	12	1.58	-0.22244405	-0.33192545	-0.0668685	2.73532862839832
57	0	0	12.02	1	12	1.58	0.31757595	3.58448455	2.4469815	0.0731134190387223
58	0	0	5.22	0	-3	4.54	-0.741142527258023	0.0813777938810442	0.220471576577664	-2.88106941425546
58	0	0	5.22	0	-3	4.54	-0.997967527258023	-0.762584206118956	-1.19692242342234	20.4745722328263
58	0	0	5.22	0	-3	4.54	0.901512472741977	-0.756314206118956	-1.07042242342234	-3.36972771541376
58	0	0	5.22	0	-3	4.54	0.901512472741977	-0.756314206118956	-1.07042242342234	0.450005119580638
58	0	0	5.22	0	-3	4.54	1.40254335274198	-0.131294686118956	-0.713246343422336	6.77908180839574
58	0	0	5.22	0	-3	4.54	5.64010047274198	3.51081679388104	1.28499557657766	-0.138287569911162
58	0	0	5.22	0	-3	4.54	-0.997967527258023	-0.762584206118956	-1.19692242342234	2.20522908182124
58	0	0	5.22	0	-3	4.54	-0.997967527258023	-0.762584206118956	-1.19692242342234	-13.7843725135504
58	0	2	5.22	0	-3	4.54	0.350782472741977	-0.280059206118956	-0.459022423422336	3.45980270786664
58	0	0	5.22	0	-3	4.54	-0.997967527258023	-0.762584206118956	-1.19692242342234	7.47038958150494
58	0	0	5.22	0	-3	4.54	-0.0468336332580233	-0.286322826118956	-0.146117897422336	-9.5447758596715
58	0	0	5.22	0	-3	4.54	-0.997967527258023	-0.762584206118956	-1.19692242342234	-10.3140373686229
58	0	1	5.22	0	-3	4.54	-0.997967527258023	-0.762584206118956	-1.19692242342234	-6.86381449486242
58	0	0	5.22	0	-3	4.54	-0.0936865272580233	1.13701079388104	2.77783757657766	4.02982585601474
58	0	3	5.22	0	-3	4.54	-0.860967527258023	-0.738574206118956	-1.10310242342234	0.347788254388738
58	0	1	5.22	0	-3	4.54	-0.934249027258023	0.112462793881044	0.935588576577664	-1.31101360476956
58	0	0	5.22	0	-3	4.54	-0.997967527258023	-0.762584206118956	-1.19692242342234	-1.15747382347236
58	0	3	5.22	0	-3	4.54	-0.869555027258023	-0.340603206118956	-0.488225423422336	0.852742522681439
58	0	2	5.22	0	-3	4.54	1.33575571664442	3.7859038101412	8.21012301560205	3.29513519944914
59	0	0	-0.580000000000002	1	-2	-2.13	-0.579785170833333	-0.228819088611111	-0.365866228472222	-9.21734809652887
59	0	5	-0.580000000000002	1	-2	-2.13	1.09870952916667	0.0510747313888888	0.604445821527778	-0.785597060953781
59	0	2	-0.580000000000002	1	-2	-2.13	-0.579785170833333	-0.228819088611111	-0.365866228472222	-1.13526313327618
59	0	1	-0.580000000000002	1	-2	-2.13	2.82640982916667	1.58023591138889	2.74724377152778	-0.694007865911981
59	0	0	-0.580000000000002	1	-2	-2.13	-0.579785170833333	-0.228819088611111	-0.365866228472222	-0.761073696586681
59	0	3	-0.580000000000002	1	-2	-2.13	-0.579785170833333	-0.228819088611111	-0.365866228472222	-9.26189305266922
59	0	3	-0.580000000000002	1	-2	-2.13	1.46450820416667	0.0990856863888889	0.673123834027778	0.119629749064021
59	0	0	-0.580000000000002	1	-2	-2.13	-0.579785170833333	-0.228819088611111	-0.365866228472222	6.69241031939732
59	0	3	-0.580000000000002	1	-2	-2.13	-0.579785170833333	-0.228819088611111	-0.365866228472222	1.74506687893942
59	0	0	-0.580000000000002	1	-2	-2.13	0.391164829166667	0.341220911388889	-0.182086228472222	5.82879782894662
59	0	2	-0.580000000000002	1	-2	-2.13	-0.579785170833333	-0.228819088611111	-0.365866228472222	-1.52808242315426
59	0	0	-0.580000000000002	1	-2	-2.13	-0.579785170833333	-0.228819088611111	-0.365866228472222	2.90924524228692
59	0	0	-0.580000000000002	1	-2	-2.13	-0.579785170833333	-0.228819088611111	-0.365866228472222	9.78177369521902
59	0	1	-0.580000000000002	1	-2	-2.13	-0.579785170833333	-0.228819088611111	-0.365866228472222	2.75179757129632
59	0	1	-0.580000000000002	1	-2	-2.13	1.69641482916667	0.903030911388889	0.913533771527778	-2.39335716480767
59	0	5	-0.580000000000002	1	-2	-2.13	-0.579785170833333	-0.228819088611111	-0.365866228472222	-2.64456849126571
59	0	3	-0.580000000000002	1	-2	-2.13	-0.519785170833333	-0.228819088611111	-0.365866228472222	-2.45870685315882
59	0	4	-0.580000000000002	1	-2	-2.13	-0.579785170833333	-0.228819088611111	-0.365866228472222	1.05117655316352
60	0	0	6.22	0	-6	2.11	-0.5057468	-0.31632045	-0.78332585	-1.80765349112578
60	0	0	6.22	0	-6	2.11	-0.5057468	-0.31632045	-0.78332585	-8.965968864689
60	0	0	6.22	0	-6	2.11	0.3378292	1.61005355	4.71437615	-2.96253520016533
60	0	2	6.22	0	-6	2.11	-0.5057468	-0.31632045	-0.78332585	-5.66434031908277
60	0	0	6.22	0	-6	2.11	-0.5057468	-0.31632045	-0.78332585	-3.47432015779245
60	0	0	6.22	0	-6	2.11	2.1671282	0.06292955	-0.38132585	-2.7021094139908
60	0	0	6.22	0	-6	2.11	-0.5057468	-0.31632045	-0.78332585	-7.03830825303055
60	0	0	6.22	0	-6	2.11	1.6024932	-0.10492045	-0.0415858500000001	-3.2282629148018
60	0	0	6.22	0	-6	2.11	-0.5057468	-0.31632045	-0.78332585	-6.55670652142881
60	0	0	6.22	0	-6	2.11	-0.5057468	-0.31632045	-0.78332585	-6.47303591121711
60	0	0	6.22	0	-6	2.11	-0.3237018	0.77783455	0.83719415	-5.11494515779245
60	0	0	6.22	0	-6	2.11	1.1561732	0.48895955	-0.22244585	-0.498395412894453
60	0	0	6.22	0	-6	2.11	-0.5057468	-0.31632045	-0.78332585	9.85743489271255
60	0	0	6.22	0	-6	2.11	-0.4634468	-0.31632045	-0.69332585	10.0152631755408
60	0	0	6.22	0	-6	2.11	1.2701332	-0.24642045	-0.28502585	-3.82382673673982
60	0	0	6.22	0	-6	2.11	-0.5057468	-0.31632045	-0.78332585	-1.32780376434985
60	0	0	6.22	0	-6	2.11	-0.4457468	-0.31632045	-0.74332585	-1.48761511393285
60	0	0	6.22	0	-6	2.11	-0.2036968	0.40432955	1.61697415	-3.79367322796789
60	0	0	6.22	0	-6	2.11	-0.0396968	0.80307955	3.03174915	24.8590131755408
60	0	0	6.22	0	-6	2.11	-0.5057468	-0.31632045	-0.78332585	20.1877892172075
61	0	2	3.42	0	-5	-2.99	0.692280882352941	-0.111506176470588	0.124187941176471	-0.171522709478211
61	0	4	3.42	0	-5	-2.99	-1.13650911764706	-0.0429011764705883	-0.844247058823529	-0.149283044381411
61	0	4	3.42	0	-5	-2.99	-1.25601911764706	-0.681906176470588	-1.65691205882353	3.89948069188229
61	0	8	3.42	0	-5	-2.99	1.63385588235294	1.20579882352941	0.753337941176471	-4.57770184780021
61	0	4	3.42	0	-5	-2.99	-1.25601911764706	-0.681906176470588	-1.65691205882353	0.52103947164419
61	0	5	3.42	0	-5	-2.99	3.18523088235294	1.41012382352941	2.81203794117647	-6.71249847478435
61	0	6	3.42	0	-5	-2.99	-1.25601911764706	-0.681906176470588	-1.65691205882353	3.00229396158679
61	0	12	3.42	0	-5	-2.99	-1.25601911764706	-0.681906176470588	-1.65691205882353	-2.59745011168911
61	0	3	3.42	0	-5	-2.99	-0.529769117647059	-0.678031176470588	-1.52441205882353	-8.79292537210578
61	0	2	3.42	0	-5	-2.99	-0.627819117647059	0.537343823529412	4.70008794117647	-2.94093487249161
61	0	4	3.42	0	-5	-2.99	-1.25601911764706	-0.681906176470588	-1.65691205882353	-5.40750870543911
61	0	1	3.42	0	-5	-2.99	-1.25601911764706	-0.681906176470588	-1.65691205882353	-1.24064827637161
61	0	4	3.42	0	-5	-2.99	8.15912088235294	0.386443823529412	4.10602794117647	-2.77693556427531
61	0	11	3.42	0	-5	-2.99	-0.209499117647059	3.42988382352941	4.45518794117647	3.09646334132509
61	0	5	3.42	0	-5	-2.99	-1.25601911764706	-0.681906176470588	-1.65691205882353	4.79440463368129
61	0	4	3.42	0	-5	-2.99	-1.25601911764706	-0.681906176470588	-1.65691205882353	17.452252546893
61	0	7	3.42	0	-5	-2.99	-1.11873911764706	-0.681906176470588	-1.32691205882353	2.60147433180409
62	0	1	-2.38	0	2	-0.620000000000001	-0.161710388888889	1.74469077777778	2.05638138888889	0.741397528723641
62	0	0	-2.38	0	2	-0.620000000000001	-0.817235388888889	-0.787184222222222	-1.71369861111111	3.25598905698704
62	0	0	-2.38	0	2	-0.620000000000001	-0.0548353888888888	-0.782624222222222	-1.61277861111111	0.753477667756842
62	0	0	-2.38	0	2	-0.620000000000001	-0.540985388888889	1.86337577777778	1.69722138888889	2.38849717387014
62	0	0	-2.38	0	2	-0.620000000000001	0.474864611111111	0.138205777777778	-0.725498611111111	5.24888389715704
62	0	0	-2.38	0	2	-0.620000000000001	-0.240005388888889	0.893920777777778	0.395751388888889	1.83920401910824
62	0	0	-2.38	0	2	-0.620000000000001	2.60791461111111	1.39430577777778	5.66292638888889	0.154251573456041
62	0	0	-2.38	0	2	-0.620000000000001	-0.846235388888889	-0.787184222222222	-1.71369861111111	-0.161823941418058
62	0	0	-2.38	0	2	-0.620000000000001	-0.846235388888889	-0.787184222222222	-1.71369861111111	5.99796101537694
62	0	1	-2.38	0	2	-0.620000000000001	-0.846235388888889	-0.787184222222222	-1.71369861111111	2.84358736834484
62	0	0	-2.38	0	2	-0.620000000000001	0.214352611111111	-0.0805462222222223	-0.0567486111111108	2.94739805980594
62	0	0	-2.38	0	2	-0.620000000000001	-0.846235388888889	-0.787184222222222	-1.71369861111111	-5.35693374497627
62	0	0	-2.38	0	2	-0.620000000000001	-0.0136113888888888	1.54794377777778	2.54830138888889	-2.71938973089176
62	0	0	-2.38	0	2	-0.620000000000001	-0.846235388888889	-0.787184222222222	-1.71369861111111	-5.60724434082084
62	0	0	-2.38	0	2	-0.620000000000001	-0.846235388888889	-0.785144222222222	-1.71009861111111	-6.15688973089176
62	0	0	-2.38	0	2	-0.620000000000001	-0.846235388888889	-0.787184222222222	-1.71369861111111	-5.74299345429602
62	0	0	-2.38	0	2	-0.620000000000001	2.88726461111111	-0.787184222222222	-1.38369861111111	-2.26040535589176
62	0	0	-2.38	0	2	-0.620000000000001	1.56763461111111	0.363345777777778	5.12413138888889	1.83503293859974
64	0	2	0.82	1	-5	-3.19	0.473544058823529	-0.390026294117647	-0.627929117647059	-11.91095456627
64	0	0	0.82	1	-5	-3.19	-0.876655941176471	0.524623705882353	1.12862088235294	-5.74059695046196
64	0	3	0.82	1	-5	-3.19	3.64288405882353	1.15519370588235	0.270300882352941	10.4318018761664
64	0	0	0.82	1	-5	-3.19	-1.38305594117647	-0.394226294117647	-0.702129117647059	0.582603442360281
64	0	0	0.82	1	-5	-3.19	0.237753058823529	0.332835705882353	1.68333088235294	-1.09397269648322
64	0	0	0.82	1	-5	-3.19	-1.41305594117647	-0.394226294117647	-0.702129117647059	-8.3490808695601
64	0	0	0.82	1	-5	-3.19	0.793544058823529	-0.380026294117647	-0.557929117647059	-9.80040298494472
64	0	0	0.82	1	-5	-3.19	0.115604058823529	-0.382706294117647	-0.362429117647059	7.39663553249718
64	0	1	0.82	1	-5	-3.19	-1.41305594117647	-0.394226294117647	-0.702129117647059	0.90006962307998
64	0	0	0.82	1	-5	-3.19	-1.03805594117647	-0.214526294117647	-0.433479117647059	-3.73285344226182
64	0	0	0.82	1	-5	-3.19	0.327014058823529	0.428468705882353	0.272800882352941	6.67038505853358
64	0	4	0.82	1	-5	-3.19	-1.41305594117647	-0.394226294117647	-0.702129117647059	13.0320932948172
64	0	3	0.82	1	-5	-3.19	0.919994058823529	0.225343705882353	0.462620882352941	-8.02809182696926
64	0	2	0.82	1	-5	-3.19	-1.41305594117647	-0.394226294117647	-0.702129117647059	-4.71293695233602
64	0	0	0.82	1	-5	-3.19	-0.786605941176471	1.04771370588235	1.33242088235294	9.51600326505528
64	0	1	0.82	1	-5	-3.19	3.78254605882353	-0.184576294117647	0.710070882352941	4.50484255076958
64	0	0	0.82	1	-5	-3.19	-0.556285941176471	-0.191186294117647	-0.367754117647059	0.33445564600768
65	0	0	2.22	1	-7	-2.26	-0.61303055	0.094717175	-0.19202515	17.2698896605521
65	0	1	2.22	1	-7	-2.26	-0.67971055	-0.614927825	-1.05822515	-4.36453674244743
65	0	2	2.22	1	-7	-2.26	0.67323445	0.981652175	0.38012985	-3.75928262156833
65	0	0	2.22	1	-7	-2.26	-0.67971055	-0.614927825	-1.04697515	-0.0625903370596319
65	0	0	2.22	1	-7	-2.26	-0.67971055	-0.614927825	-1.05822515	-5.40458792110751
65	0	0	2.22	1	-7	-2.26	-0.28308055	0.319064675	1.33247485	-2.18884976092403
65	0	0	2.22	1	-7	-2.26	-0.20471055	-0.614007825	-1.05572015	8.41403397069357
65	0	0	2.22	1	-7	-2.26	-0.11721055	-0.345377825	-0.65525015	-5.56778644528325
65	0	0	2.22	1	-7	-2.26	0.09607695	0.299322175	6.00526235	-2.19412530864313
65	0	0	2.22	1	-7	-2.26	-0.61221055	-0.614927825	-1.01322515	-6.59564889477253
65	0	0	2.22	1	-7	-2.26	-0.67971055	-0.614927825	-1.05822515	-5.92828874565258
65	0	0	2.22	1	-7	-2.26	-0.67971055	-0.614927825	-1.05822515	-5.5792928522231
65	0	1	2.22	1	-7	-2.26	0.04419695	2.895639675	2.94142235	2.89035233006857
65	0	0	2.22	1	-7	-2.26	-0.67971055	-0.614927825	-1.05822515	-13.1971984128849
65	0	0	2.22	1	-7	-2.26	3.59859445	0.391219675	0.30028985	3.58965063150817
65	0	3	2.22	1	-7	-2.26	-0.67971055	-0.614927825	-1.05822515	-2.85369834838533
65	0	0	2.22	1	-7	-2.26	0.96313945	-0.218127825	-0.72562515	6.41180653038457
65	0	0	2.22	1	-7	-2.26	-0.43101055	0.379042175	0.26717485	0.891014997479269
65	0	0	2.22	1	-7	-2.26	2.18554545	0.577136175	-0.41505715	6.20320497763797
65	0	0	2.22	1	-7	-2.26	-0.54156055	0.159142175	0.22647485	12.0259332926276
66	0	2	-6.58	1	-5	-2.34	-1.3583660522963	-0.346048119018519	-0.894459872740741	-0.699343258732614
66	0	1	-6.58	1	-5	-2.34	12.1996539477037	1.02620448098148	1.67686532725926	9.45817500425439
66	0	0	-6.58	1	-5	-2.34	-1.3583660522963	-0.346048119018519	-0.894459872740741	2.80411581113269
66	0	0	-6.58	1	-5	-2.34	-0.451306752296296	-0.152619069018519	-0.814053272740741	7.94337805724979
66	0	1	-6.58	1	-5	-2.34	-1.3133660522963	-0.346048119018519	-0.864459872740741	1.74798155187339
66	0	2	-6.58	1	-5	-2.34	-1.3583660522963	-0.346048119018519	-0.894459872740741	4.44466466590849
66	0	0	-6.58	1	-5	-2.34	1.0747237157037	0.652490608981481	0.892815003259259	-1.70736181232411
66	0	0	-6.58	1	-5	-2.34	-1.3583660522963	-0.346048119018519	-0.894459872740741	-11.8143388504254
66	0	1	-6.58	1	-5	-2.34	0.706173947703704	0.274831880981481	-0.431979872740741	-4.23357524036402
66	0	1	-6.58	1	-5	-2.34	-0.732267052296296	1.42494188098148	3.20184312725926	-0.635133758204114
66	0	0	-6.58	1	-5	-2.34	0.273173947703704	0.116544480981481	-0.165874672740741	-5.91166518725701
66	0	0	-6.58	1	-5	-2.34	-1.3207444922963	-0.230270319018519	-0.646547672740741	-3.50432943046651
66	0	0	-6.58	1	-5	-2.34	0.370259547703704	-0.0932498740185185	3.46641209725926	2.75359052623239
66	0	2	-6.58	1	-5	-2.34	-0.295547512296296	-0.00408550901851852	0.542247777259259	2.85328937022549
66	0	0	-6.58	1	-5	-2.34	-1.3583660522963	-0.346048119018519	-0.894459872740741	1.16913460467869
66	0	1	-6.58	1	-5	-2.34	-1.3021160522963	-0.346048119018519	-0.856959872740741	-6.19472678145991
66	0	2	-6.58	1	-5	-2.34	-1.3583660522963	-0.346048119018519	-0.894459872740741	-4.4586156703488
66	0	1	-6.58	1	-5	-2.34	-1.05844087896296	-0.246403609685185	-0.633548859407408	5.98476039802729
67	0	5	4.22	1	-9	-1.26	-0.710074666666667	-0.47527575	-1.03120308333333	-1.35326691250403
67	0	2	4.22	1	-9	-1.26	0.939595333333333	0.25597425	2.88903191666667	0.594196855611905
67	0	3	4.22	1	-9	-1.26	-0.710074666666667	-0.47527575	-1.03120308333333	-2.02024941631792
67	0	7	4.22	1	-9	-1.26	-0.103724666666667	1.39795925	0.793096916666667	7.0487005320825
67	0	5	4.22	1	-9	-1.26	-0.710074666666667	-0.47527575	-1.03120308333333	7.61978562372781
67	0	1	4.22	1	-9	-1.26	-0.710074666666667	-0.47527575	-1.03120308333333	-8.14836266819762
67	0	0	4.22	1	-9	-1.26	-0.710074666666667	-0.47527575	-1.03120308333333	-1.71844141872437
67	0	1	4.22	1	-9	-1.26	2.06522533333333	0.57055425	0.757996916666667	-1.53687953327698
67	0	0	4.22	1	-9	-1.26	-0.710074666666667	-0.47527575	-1.03120308333333	-0.456008062420885
67	0	1	4.22	1	-9	-1.26	-0.710074666666667	-0.47527575	-1.03120308333333	0.246115172443585
67	0	1	4.22	1	-9	-1.26	-0.710074666666667	-0.47527575	-1.03120308333333	-1.39799064438809
67	0	5	4.22	1	-9	-1.26	2.77950133333333	1.57771825	3.80949891666667	1.1224004719641
68	0	0	2.62	1	-2	2.18	-0.425953494117647	-0.400340449411765	-1.12294512941176	-3.20373301843351
68	0	3	2.62	1	-2	2.18	-0.425953494117647	-0.400340449411765	-1.12294512941176	-6.56784286691836
68	0	5	2.62	1	-2	2.18	-0.425953494117647	-0.400340449411765	-1.12294512941176	13.0796130181519
68	0	7	2.62	1	-2	2.18	-0.425953494117647	-0.400340449411765	-1.12294512941176	9.29370550615669
68	0	2	2.62	1	-2	2.18	1.96332410588235	0.0928706705882353	3.25579087058824	-1.91767532612582
68	0	5	2.62	1	-2	2.18	0.00154650588235299	-0.385340449411765	-1.05294512941176	-7.35737885176684
68	0	3	2.62	1	-2	2.18	-0.425953494117647	-0.400340449411765	-1.12294512941176	2.51742082772029
68	0	3	2.62	1	-2	2.18	0.00362650588235294	1.18306655058824	0.844044870588235	-4.91008222478272
68	0	4	2.62	1	-2	2.18	0.421246505882353	-0.109340449411765	-0.508545129411765	3.22890357097049
68	0	4	2.62	1	-2	2.18	0.998923305882353	2.25924707058824	2.11086607058824	-4.6582366949041
68	0	7	2.62	1	-2	2.18	-0.338953494117647	-0.400340449411765	-1.12294512941176	8.12439198156649
68	0	5	2.62	1	-2	2.18	0.150246505882353	0.637484550588235	1.35970487058824	-0.395239428689912
68	0	4	2.62	1	-2	2.18	0.379661505882353	-0.185975449411765	0.172194870588235	-5.7424436040191
68	0	0	2.62	1	-2	2.18	-0.380953494117647	-0.400340449411765	-1.09294512941176	-1.02772198902175
68	0	2	2.62	1	-2	2.18	-0.216993494117647	0.111051550588235	3.89539487058824	-1.05154375289679
68	0	0	2.62	1	-2	2.18	-0.425953494117647	-0.400340449411765	-1.12294512941176	-4.5407358593426
68	0	3	2.62	1	-2	2.18	-0.425953494117647	-0.400340449411765	-1.12294512941176	5.12859871233569
69	0	0	1.22	1	-9	-3.4	-0.5592365	-0.220003416666667	-0.882339666666667	-8.07600384162484
69	0	0	1.22	1	-9	-3.4	1.2633635	0.579296583333333	-0.185789666666667	6.89940291280356
69	0	0	1.22	1	-9	-3.4	-0.5592365	-0.220003416666667	-0.882339666666667	11.9937081053531
69	0	0	1.22	1	-9	-3.4	-0.5592365	-0.220003416666667	-0.842339666666667	13.0086630230977
69	0	0	1.22	1	-9	-3.4	-0.5592365	-0.220003416666667	-0.882339666666667	-9.04165319714041
69	0	0	1.22	1	-9	-3.4	-0.4028365	-0.0145284166666667	2.15298533333333	-1.55141882214044
69	0	0	1.22	1	-9	-3.4	1.6187435	-0.104633416666667	0.104760333333333	-0.0853230689352387
69	0	0	1.22	1	-9	-3.4	-0.5592365	-0.220003416666667	-0.882339666666667	8.03516971952626
69	0	0	1.22	1	-9	-3.4	-0.5592365	-0.220003416666667	-0.882339666666667	-6.99339210843074
69	0	0	1.22	1	-9	-3.4	1.6880415	0.141313583333333	1.22494133333333	-4.74559199922374
69	0	0	1.22	1	-9	-3.4	-0.5592365	-0.220003416666667	-0.882339666666667	-1.25105187138284
69	0	2	1.22	1	-9	-3.4	-0.2526565	0.938575583333333	2.83948033333333	-8.19250885190231
70	0	0	-2.18	1	-5	-5.83	1.6686815125	0.391528465979167	2.2322221840625	-7.321458162219
70	0	0	-2.18	1	-5	-5.83	-1.0911214875	-0.464171634020833	-0.9496863659375	-13.3216275389128
70	0	1	-2.18	1	-5	-5.83	-0.2859074875	0.448211565979167	1.2420476340625	-3.913240786776
70	0	1	-2.18	1	-5	-5.83	-0.3737534875	0.0669363659791666	-0.8299143659375	-4.0775653306962
70	0	1	-2.18	1	-5	-5.83	-0.0449164875000001	-0.360813534020833	-0.2958678159375	-12.4589524929991
70	0	0	-2.18	1	-5	-5.83	0.7683585125	-0.457901634020833	-0.8231863659375	5.1888116746514
70	0	0	-2.18	1	-5	-5.83	0.5808154625	-0.0789959460208333	-0.6153918759375	6.6976104490752
70	0	0	-2.18	1	-5	-5.83	0.5203385125	0.00713236597916671	-0.5879803659375	16.9859121436269
70	0	0	-2.18	1	-5	-5.83	1.9485335125	0.132746465979167	1.6320321840625	58.349713273053
70	0	0	-2.18	1	-5	-5.83	-1.1311214875	-0.464171634020833	-0.9496863659375	-8.345416656353
70	0	0	-2.18	1	-5	-5.83	-1.1311214875	-0.464171634020833	-0.9496863659375	-12.71990721063
70	0	0	-2.18	1	-5	-5.83	1.5675115125	0.651258365979167	0.2506706340625	-10.250881011135
70	0	0	-2.18	1	-5	-5.83	0.4258465125	0.0679363659791667	-0.7539143659375	-11.3720027629271
70	0	0	-2.18	1	-5	-5.83	-1.1311214875	-0.464171634020833	-0.9496863659375	-11.2390425293343
70	0	0	-2.18	1	-5	-5.83	-1.1311214875	-0.464171634020833	-0.9496863659375	-12.5661845959699
70	0	0	-2.18	1	-5	-5.83	-0.4932994875	0.485265365979167	0.8396746340625	0.3506771915603
70	0	0	-2.18	1	-5	-5.83	-1.1018964875	-0.456646634020833	-0.7446863659375	40.2665336102501
70	0	0	-2.18	1	-5	-5.83	1.5234085125	-0.0268035340208333	1.4037321840625	11.0243374994014
70	0	0	-2.18	1	-5	-5.83	-1.1311214875	-0.464171634020833	-0.9496863659375	-3.457708012769
70	0	0	-2.18	1	-5	-5.83	1.2729985125	0.714023365979167	1.7109136340625	-2.5203994956121
70	0	0	-2.18	1	-5	-5.83	-1.1311214875	-0.464171634020833	-0.9496863659375	-12.2632674961778
70	0	0	-2.18	1	-5	-5.83	0.2331292625	0.124703794479167	-0.6499688234375	-14.617397740933
70	0	0	-2.18	1	-5	-5.83	-0.2075924875	-0.257582534020833	-0.1762728159375	-1.5940410452335
70	0	0	-2.18	1	-5	-5.83	-0.1244054875	1.79820276597917	2.8136946340625	3.1754970270594
71	0	0	1.82	1	-8	-4.39	3.39939027934783	0.0858168345108696	0.707833110461957	2.53798347685685
71	0	2	1.82	1	-8	-4.39	-0.220194720652174	-0.33942316548913	-0.859716889538043	1.00090877271485
71	0	1	1.82	1	-8	-4.39	-0.618519720652174	-0.17479816548913	-0.616566889538044	0.407301658675053
71	0	1	1.82	1	-8	-4.39	-0.785943720652174	-0.22943416548913	-0.835208889538044	3.40692480338745
71	0	1	1.82	1	-8	-4.39	0.0113222793478261	0.87473183451087	0.472873110461956	-0.283197078698748
71	0	1	1.82	1	-8	-4.39	-0.618519720652174	-0.17479816548913	-0.616566889538044	-0.864055530235348
71	0	0	1.82	1	-8	-4.39	-0.993519720652174	-0.35449816548913	-0.885216889538044	30.0615449847934
71	0	2	1.82	1	-8	-4.39	0.155934104347826	-0.24462234048913	-0.505420189538044	-0.0204343159359496
71	0	3	1.82	1	-8	-4.39	1.95527027934783	0.45238683451087	1.87667311046196	-0.501079023143149
71	0	4	1.82	1	-8	-4.39	2.49516027934783	0.0320628345108696	-0.320764889538044	3.55580918108225
71	0	2	1.82	1	-8	-4.39	-0.993519720652174	-0.35449816548913	-0.885216889538044	-1.23618468861075
71	0	3	1.82	1	-8	-4.39	2.18867502934783	0.34373881576087	0.791699869836957	1.25315666962795
71	0	8	1.82	1	-8	-4.39	-0.400819720652174	-0.20526316548913	-0.593096889538044	-3.27907381480985
71	0	3	1.82	1	-8	-4.39	-0.963519720652174	-0.35449816548913	-0.885216889538044	-9.22416930092093
71	0	3	1.82	1	-8	-4.39	-0.461404720652174	-0.29020316548913	-0.641676889538044	-8.21470469518616
71	0	1	1.82	1	-8	-4.39	-0.237070720652174	1.64148683451087	1.26563811046196	-10.3526415231431
71	0	2	1.82	1	-8	-4.39	-0.993519720652174	-0.35449816548913	-0.885216889538044	-4.19378735647645
71	0	9	1.82	1	-8	-4.39	-0.948519720652174	-0.35449816548913	-0.855216889538043	2.81186997110975
71	0	3	1.82	1	-8	-4.39	1.44489827934783	0.42386683451087	0.845803110461956	-1.54582334132495
71	0	2	1.82	1	-8	-4.39	-0.948519720652174	-0.35449816548913	-0.855216889538043	-2.71577136810435
71	0	1	1.82	1	-8	-4.39	-0.993519720652174	-0.35449816548913	-0.885216889538044	-0.0839388716279473
71	0	1	1.82	1	-8	-4.39	-0.993519720652174	-0.35449816548913	-0.885216889538044	0.222539636277151
71	0	6	1.82	1	-8	-4.39	-0.480019720652174	0.64043683451087	6.05023311046196	-2.74317824630695
73	0	5	5.42	1	-6	-0.960000000000001	-0.560797142857143	-0.326503571428571	-0.585355357142857	-2.17127933262911
73	0	5	5.42	1	-6	-0.960000000000001	-0.560797142857143	-0.326503571428571	-0.585355357142857	4.79387134449609
73	0	1	5.42	1	-6	-0.960000000000001	0.00346285714285708	-0.124778571428571	2.09567964285714	2.65596445945839
73	0	0	5.42	1	-6	-0.960000000000001	-0.146247142857143	1.15109642857143	1.28324464285714	-5.81119410535641
73	0	0	5.42	1	-6	-0.960000000000001	-0.560797142857143	-0.326503571428571	-0.585355357142857	4.58420090289449
73	0	6	5.42	1	-6	-0.960000000000001	-0.501797142857143	-0.314233571428571	0.267184642857143	3.96663792589359
73	0	3	5.42	1	-6	-0.960000000000001	-0.560797142857143	-0.326503571428571	-0.585355357142857	3.50442517120039
73	0	3	5.42	1	-6	-0.960000000000001	-0.560797142857143	-0.326503571428571	-0.585355357142857	-0.204097751189707
73	0	0	5.42	1	-6	-0.960000000000001	-0.560797142857143	-0.326503571428571	-0.585355357142857	-12.9509510498008
73	0	0	5.42	1	-6	-0.960000000000001	1.31051285714286	0.252961428571429	-0.00170535714285718	8.13833101719269
73	0	0	5.42	1	-6	-0.960000000000001	-0.560797142857143	-0.326503571428571	-0.585355357142857	2.45703506131029
73	0	9	5.42	1	-6	-0.960000000000001	-0.560797142857143	-0.326503571428571	-0.585355357142857	-2.91930902471121
73	0	7	5.42	1	-6	-0.960000000000001	-0.560797142857143	-0.326503571428571	-0.585355357142857	-4.46645631800001
73	0	5	5.42	1	-6	-0.960000000000001	4.38124285714286	1.97348642857143	1.62379464285714	-1.57717830075871
74	0	1	-4.98	1	-7	-7.52	-0.437183607058824	0.0156355808823529	1.17914055882353	8.01396555075066
74	0	1	-4.98	1	-7	-7.52	-0.693483607058824	-0.0990644191176471	-0.497409441176471	6.31713076490596
74	0	0	-4.98	1	-7	-7.52	-0.475163487058824	0.101445980882353	-0.340409441176471	15.3782952948206
74	0	0	-4.98	1	-7	-7.52	0.0620163929411764	-0.0945644191176471	-0.422409441176471	-3.58193691004054
74	0	0	-4.98	1	-7	-7.52	-0.693483607058824	-0.0990644191176471	-0.497409441176471	-9.29122355438581
74	0	0	-4.98	1	-7	-7.52	-0.693483607058824	-0.0990644191176471	-0.497409441176471	-13.0360565570313
74	0	0	-4.98	1	-7	-7.52	1.78661639294118	-0.0906644191176471	-0.197409441176471	4.40767212230596
74	0	0	-4.98	1	-7	-7.52	-0.296553607058824	0.107225580882353	0.280060558823529	2.14095869351336
74	0	0	-4.98	1	-7	-7.52	1.38656639294118	-0.0854144191176471	-0.203409441176471	-9.75501323692549
74	0	0	-4.98	1	-7	-7.52	-0.693483607058824	-0.0990644191176471	-0.497409441176471	-6.55291486000642
74	0	0	-4.98	1	-7	-7.52	1.36509059294118	0.00543730588235293	0.284546058823529	2.21448810527806
74	0	0	-4.98	1	-7	-7.52	2.04401639294118	-0.0618394191176471	-0.276709441176471	2.05049231542986
74	0	0	-4.98	1	-7	-7.52	0.112463392941176	0.895253580882353	3.67587555882353	-1.60634389600074
74	0	0	-4.98	1	-7	-7.52	-0.693483607058824	-0.0990644191176471	-0.497409441176471	-0.430732482957242
74	0	0	-4.98	1	-7	-7.52	-0.693483607058824	-0.0990644191176471	-0.497409441176471	2.47320270222796
74	0	0	-4.98	1	-7	-7.52	-0.693483607058824	-0.0990644191176471	-0.497409441176471	-0.482218138694941
74	0	0	-4.98	1	-7	-7.52	-0.693483607058824	-0.0990644191176471	-0.497409441176471	1.74023408681016
76	0	0	-0.18	1	17	1.19	-1.15380255288287	-0.396521062638986	-0.744214406501748	-9.06879029967583
76	0	2	-0.18	1	17	1.19	1.45384744711713	-0.130581062638986	0.439735593498252	-1.46514457544039
76	0	1	-0.18	1	17	1.19	1.40618409942482	0.591758338130245	0.672421047344402	4.30393009988431
76	0	0	-0.18	1	17	1.19	0.837647447117133	-0.162831062638986	0.127735593498252	-0.503864644433892
76	0	2	-0.18	1	17	1.19	-0.770282552882867	0.580698937361014	1.57318559349825	0.413406560923207
76	0	0	-0.18	1	17	1.19	-1.07745255288287	-0.385421062638986	-0.574214406501748	6.19602154036831
76	0	1	-0.18	1	17	1.19	1.74959962893531	1.79077648281555	1.96348741168007	-2.82068042064357
76	0	1	-0.18	1	17	1.19	-0.678802552882867	-0.395601062638986	-0.741709406501748	-0.620560078057892
76	0	3	-0.18	1	17	1.19	-1.15380255288287	-0.396521062638986	-0.744214406501748	4.20203980268151
76	0	0	-0.18	1	17	1.19	2.35332644711713	0.629817337361014	1.36714159349825	4.39861600685111
76	0	0	-0.18	1	17	1.19	-1.15380255288287	-0.396521062638986	-0.744214406501748	2.49324512513681
76	0	2	-0.18	1	17	1.19	-1.15380255288287	-0.396521062638986	-0.744214406501748	3.12194208110961
76	0	3	-0.18	1	17	1.19	-1.15380255288287	-0.396521062638986	-0.744214406501748	-5.91471843907675
76	0	1	-0.18	1	17	1.19	2.27755045911713	0.254285593361014	0.350262825498252	0.809611918066108
76	0	1	-0.18	1	17	1.19	-0.688802552882867	-0.393776062638986	-0.712759406501748	-0.278557724790993
76	0	1	-0.18	1	17	1.19	-1.09380255288287	-0.396521062638986	-0.744214406501748	-5.26649695290163
77	0	3	1.02	1	-5	-3.58	2.42509908380952	0.0368666319047619	-0.233954931904762	2.09729827644888
77	0	2	1.02	1	-5	-3.58	-0.863615016190476	-0.114678268095238	-0.543828731904762	3.07123110998618
77	0	2	1.02	1	-5	-3.58	1.03370408380952	0.0853084319047619	0.276858068095238	8.66130370497918
77	0	1	1.02	1	-5	-3.58	-1.13823951619048	-0.460850768095238	-1.13878223190476	4.37405601901958
77	0	2	1.02	1	-5	-3.58	0.0150043138095239	-0.239739608095238	-0.693752141904762	-2.97557483799613
77	0	3	1.02	1	-5	-3.58	0.463220313809524	0.594378391904762	-0.528444141904762	-2.01013828370152
77	0	4	1.02	1	-5	-3.58	-1.13823951619048	-0.460850768095238	-1.13878223190476	-3.81312510342941
77	0	2	1.02	1	-5	-3.58	-0.481739516190476	0.443275231904762	-0.233002231904762	-0.540926072301824
77	0	3	1.02	1	-5	-3.58	-1.13823951619048	-0.460850768095238	-1.13878223190476	-0.791956109516023
77	0	5	1.02	1	-5	-3.58	-1.05867951619048	-0.319826768095238	-0.522582231904762	8.56673267577498
77	0	3	1.02	1	-5	-3.58	1.70927721380952	-0.00361330809523812	0.415329858095238	5.48381632939368
77	0	1	1.02	1	-5	-3.58	2.68715098380952	0.578983731904762	4.04312276809524	5.66613535075228
77	0	0	1.02	1	-5	-3.58	-1.13823951619048	-0.460850768095238	-1.13878223190476	-3.99058378221342
77	0	0	1.02	1	-5	-3.58	-0.222354266190476	0.0341764819047619	1.51044526809524	-1.49776003694822
77	0	0	1.02	1	-5	-3.58	1.35861048380952	0.575550231904762	0.141717768095238	-1.23961973974552
77	0	3	1.02	1	-5	-3.58	-1.13823951619048	-0.460850768095238	-1.13878223190476	-2.36170078370152
77	0	2	1.02	1	-5	-3.58	0.367087483809524	1.71926973190476	5.79853576809524	-0.805288446039224
77	0	2	1.02	1	-5	-3.58	-1.13823951619048	-0.460850768095238	-1.13878223190476	-4.08417102179675
77	0	3	1.02	1	-5	-3.58	1.09581048380952	0.128749231904762	-0.806782231904762	-4.94788629957453
77	0	2	1.02	1	-5	-3.58	-0.599919516190476	-0.455389768095238	-0.707527231904762	-2.30371359426052
77	0	3	1.02	1	-5	-3.58	-1.09921951619048	-0.298205768095238	-1.08344223190476	-6.55812935513009
78	0	0	-5.18	1	20	12.22	-0.890015418181818	-0.3808893	-0.937969940909091	-1.39187709090909
78	0	0	-5.18	1	20	12.22	-0.890015418181818	-0.3808893	-0.937969940909091	-2.72103009090909
78	0	0	-5.18	1	20	12.22	3.18663458181818	0.1480278	6.23770605909091	2.78065790909091
78	0	0	-5.18	1	20	12.22	1.24798958181818	0.6689037	-0.422384940909091	1.21588190909091
78	0	0	-5.18	1	20	12.22	-0.890015418181818	-0.3808893	-0.937969940909091	1.23119690909091
78	0	0	-5.18	1	20	12.22	0.374029581818182	0.1476618	-0.735787240909091	-3.24857709090909
78	0	0	-5.18	1	20	12.22	-0.890015418181818	-0.3808893	-0.937969940909091	-1.25565909090909
78	0	0	-5.18	1	20	12.22	-0.890015418181818	-0.3808893	-0.937969940909091	-2.22012909090909
78	0	0	-5.18	1	20	12.22	4.40065758181818	1.3865147	2.61480705909091	-7.53913709090909
78	0	0	-5.18	1	20	12.22	-0.890015418181818	-0.3808893	-0.937969940909091	-6.05643609090909
78	0	0	-5.18	1	20	12.22	0.611417581818182	-0.3791253	-0.888733940909091	-2.51460909090909
78	0	1	-5.18	1	20	12.22	-0.727515418181818	-0.3208643	-0.823419940909091	2.25191790909091
78	0	0	-5.18	1	20	12.22	0.487264581818182	1.2674307	1.99716005909091	-3.25199609090909
78	0	0	-5.18	1	20	12.22	-0.890015418181818	-0.3808893	-0.937969940909091	-4.48379709090909
78	0	0	-5.18	1	20	12.22	0.410359581818182	-0.2241193	-0.473329940909091	2.20524790909091
78	0	0	-5.18	1	20	12.22	-0.890015418181818	-0.3808893	-0.937969940909091	6.36572790909091
78	0	4	-5.18	1	20	12.22	-0.444805418181818	1.4207977	1.61203005909091	5.79855790909091
78	0	0	-5.18	1	20	12.22	0.174994581818182	-0.1864123	-0.453269940909091	3.87254790909091
78	0	0	-5.18	1	20	12.22	-0.890015418181818	-0.3808893	-0.937969940909091	0.973179909090909
78	0	0	-5.18	1	20	12.22	-0.890015418181818	-0.3808893	-0.937969940909091	5.72307790909091
78	0	0	-5.18	1	20	12.22	0.0691427818181818	0.2609671	1.65289205909091	2.83196790909091
78	0	0	-5.18	1	20	12.22	-0.890015418181818	-0.3808893	-0.937969940909091	-0.56671409090909
80	0	0	-1.58	0	-8	1.2	3.43209506818182	1.63423445454545	0.809642045454545	5.45775104545455
80	0	0	-1.58	0	-8	1.2	-1.32583493181818	-0.821390545454545	-1.04301795454545	-7.08642295454545
80	0	0	-1.58	0	-8	1.2	-0.666024431818182	0.316486454545455	4.19461004545455	-4.80185895454545
80	0	0	-1.58	0	-8	1.2	-1.23583493181818	-0.821390545454545	-1.04301795454545	-4.79339895454545
80	0	0	-1.58	0	-8	1.2	-1.32583493181818	-0.821390545454545	-1.04301795454545	-2.38983895454546
80	0	0	-1.58	0	-8	1.2	-1.32583493181818	-0.821390545454545	-1.04301795454545	11.5538610454545
80	0	0	-1.58	0	-8	1.2	-1.32583493181818	-0.821390545454545	-1.04301795454545	14.3082110454545
80	0	0	-1.58	0	-8	1.2	3.46413206818182	4.68509745454545	2.43014704545455	1.65329104545455
80	0	0	-1.58	0	-8	1.2	4.13982006818182	1.38868945454545	1.21740204545455	-1.62807895454546
80	0	1	-1.58	0	-8	1.2	-1.32583493181818	-0.821390545454545	-1.04301795454545	-3.44157895454546
80	0	0	-1.58	0	-8	1.2	-0.0181249318181818	0.780692454545455	0.546547045454545	-3.88221895454546
80	0	1	-1.58	0	-8	1.2	-1.32583493181818	-0.821390545454545	-1.04301795454545	-7.24503995454546
80	0	0	-1.58	0	-8	1.2	-1.32583493181818	-0.821390545454545	-1.04301795454545	-0.787428954545456
80	0	0	-1.58	0	-8	1.2	-1.32583493181818	-0.821390545454545	-1.04301795454545	5.90383104545454
80	0	0	-1.58	0	-8	1.2	-1.32583493181818	-0.821390545454545	-1.04301795454545	0.358201045454544
80	0	0	-1.58	0	-8	1.2	-1.32583493181818	-0.821390545454545	-1.04301795454545	-5.99609995454546
80	0	0	-1.58	0	-8	1.2	4.43386506818182	1.25552945454545	0.872632045454546	-7.58741195454545
80	0	0	-1.58	0	-8	1.2	-1.32583493181818	-0.821390545454545	-1.04301795454545	3.52312104545454
80	0	0	-1.58	0	-8	1.2	2.51988506818182	1.00508945454545	-0.0350979545454546	-2.16925895454546
80	0	0	-1.58	0	-8	1.2	-1.32583493181818	-0.821390545454545	-1.04301795454545	14.8890710454545
80	0	0	-1.58	0	-8	1.2	0.639277068181818	0.363868454545455	4.40754904545455	2.63501104545454
80	0	0	-1.58	0	-8	1.2	-0.799070931818182	-0.751610545454545	-0.884197954545455	-8.47371295454546
81	0	0	-2.18	1	-9	-3.47	1.96357488888889	0.131606444444444	2.94490572222222	-0.3353285
81	0	0	-2.18	1	-9	-3.47	-0.410325111111111	-0.122913555555556	-0.533444277777778	-1.2471085
81	0	0	-2.18	1	-9	-3.47	-0.229383111111111	0.131379444444444	1.41956572222222	7.5829715
81	0	0	-2.18	1	-9	-3.47	-0.418025111111111	-0.133963555555556	-0.665644277777778	-3.9941135
81	0	0	-2.18	1	-9	-3.47	-0.418025111111111	-0.133963555555556	-0.665644277777778	-4.1485885
81	0	0	-2.18	1	-9	-3.47	-0.418025111111111	-0.133963555555556	-0.665644277777778	2.8722915
81	0	0	-2.18	1	-9	-3.47	-0.349005111111111	-0.0691935555555555	0.116355722222222	1.9763315
81	0	0	-2.18	1	-9	-3.47	-0.418025111111111	-0.133963555555556	-0.665644277777778	-2.3960985
81	0	0	-2.18	1	-9	-3.47	1.12862488888889	-0.103813555555556	-0.614644277777778	7.8721415
81	0	1	-2.18	1	-9	-3.47	-0.373025111111111	-0.133963555555556	-0.635644277777778	7.0611215
81	0	0	-2.18	1	-9	-3.47	-0.418025111111111	-0.133963555555556	-0.665644277777778	5.9699015
81	0	1	-2.18	1	-9	-3.47	0.591974888888889	-0.127763555555556	-0.595644277777778	-7.2849145
81	0	0	-2.18	1	-9	-3.47	-0.318895111111111	0.894631444444445	2.43667072222222	0.2499515
81	0	0	-2.18	1	-9	-3.47	-0.418025111111111	-0.133963555555556	-0.665644277777778	3.3824615
81	0	0	-2.18	1	-9	-3.47	0.0710148888888889	0.160189444444444	-0.179738277777778	-8.8554925
81	0	0	-2.18	1	-9	-3.47	-0.418025111111111	-0.133963555555556	-0.665644277777778	1.3464915
81	0	0	-2.18	1	-9	-3.47	0.760044888888889	0.308349444444444	0.899571722222222	-4.9169445
81	0	0	-2.18	1	-9	-3.47	0.0915748888888889	-0.130763555555556	-0.598444277777778	-5.1350745
83	0	0	9.62	1	-3	-6.65	-0.984661118181818	-0.314263181818182	-0.729064090909091	-7.94427845454545
83	0	8	9.62	1	-3	-6.65	5.39311888181818	0.102160818181818	1.45598590909091	-0.581970454545454
83	0	3	9.62	1	-3	-6.65	-0.984661118181818	-0.314263181818182	-0.729064090909091	-7.17294745454546
83	0	0	9.62	1	-3	-6.65	-0.984661118181818	-0.314263181818182	-0.729064090909091	6.49164354545455
83	0	2	9.62	1	-3	-6.65	-0.984661118181818	-0.314263181818182	-0.729064090909091	2.22521354545455
83	0	7	9.62	1	-3	-6.65	0.242932881818182	1.26383081818182	1.73579590909091	6.30928354545455
83	0	15	9.62	1	-3	-6.65	0.035503881818182	-0.174683181818182	-0.367843090909091	7.30742354545454
83	0	4	9.62	1	-3	-6.65	-0.984661118181818	-0.314263181818182	-0.729064090909091	-2.20639745454545
83	0	3	9.62	1	-3	-6.65	-0.0403028181818181	1.00590881818182	2.24188490909091	-0.465896454545455
83	0	0	9.62	1	-3	-6.65	0.276713881818182	-0.311638181818182	-0.691439090909091	-3.87923745454545
83	0	4	9.62	1	-3	-6.65	-0.984661118181818	-0.314263181818182	-0.729064090909091	-0.0828364545454548
84	0	0	-1.38	1	17	-5.35	-0.538104428571428	-0.38324319047619	-0.989210476190476	-4.88317019047619
84	0	0	-1.38	1	17	-5.35	-0.538104428571428	-0.38324319047619	-0.989210476190476	-4.22228419047619
84	0	0	-1.38	1	17	-5.35	0.416520571428572	0.14699680952381	1.64023952380952	0.79742580952381
84	0	0	-1.38	1	17	-5.35	-0.538104428571428	-0.38324319047619	-0.989210476190476	1.25340580952381
84	0	0	-1.38	1	17	-5.35	-0.538104428571428	-0.38324319047619	-0.989210476190476	2.65374580952381
84	0	0	-1.38	1	17	-5.35	2.22744557142857	0.17174180952381	0.829989523809524	0.0618758095238093
84	0	0	-1.38	1	17	-5.35	-0.403584428571429	0.21177680952381	-0.347300476190476	1.95223580952381
84	0	1	-1.38	1	17	-5.35	-0.538104428571428	-0.38324319047619	-0.989210476190476	-4.61251419047619
84	0	1	-1.38	1	17	-5.35	-0.460464428571429	-0.36449319047619	-0.692120476190476	2.09003580952381
84	0	0	-1.38	1	17	-5.35	1.21694757142857	-0.33158219047619	-0.331460476190476	-0.239214190476193
84	0	0	-1.38	1	17	-5.35	-0.538104428571428	-0.38324319047619	-0.989210476190476	6.73579580952381
84	0	0	-1.38	1	17	-5.35	0.718175571428571	0.00195680952380952	-0.806410476190476	0.00581580952380989
84	0	0	-1.38	1	17	-5.35	1.19514357142857	1.90713780952381	4.22951952380952	2.17745580952381
84	0	0	-1.38	1	17	-5.35	-0.538104428571428	-0.38324319047619	-0.989210476190476	-1.55027419047619
84	0	0	-1.38	1	17	-5.35	0.669725571428571	-0.34776819047619	-0.527310476190476	1.48536580952381
84	0	0	-1.38	1	17	-5.35	-0.432704428571428	-0.0200031904761905	0.201829523809524	-5.33993019047619
84	0	0	-1.38	1	17	-5.35	-0.150004428571429	1.09697680952381	2.53798952380952	-1.27876419047619
84	0	0	-1.38	1	17	-5.35	-0.538104428571428	-0.38324319047619	-0.989210476190476	-1.74792419047619
84	0	0	-1.38	1	17	-5.35	-0.538104428571428	-0.38324319047619	-0.989210476190476	0.69391580952381
84	0	0	-1.38	1	17	-5.35	-0.488104428571429	-0.38324319047619	-0.989210476190476	8.62574580952381
84	0	0	-1.38	1	17	-5.35	0.333843571428572	1.35969180952381	3.15713952380952	-4.65874419047619
85	0	1	2.82	0	-5	3.37	-0.968127960869565	-0.486940486956522	-0.892724569565217	-5.53162604347826
85	0	2	2.82	0	-5	3.37	1.19650203913043	0.154235513043478	0.817955430434783	-7.60145604347826
85	0	0	2.82	0	-5	3.37	-0.809690460869565	0.334422013043478	1.18620043043478	-7.67512504347826
85	0	2	2.82	0	-5	3.37	-1.01312796086957	-0.486940486956522	-0.922724569565217	-7.67099504347826
85	0	1	2.82	0	-5	3.37	0.918397039130435	-0.485365486956522	-0.739724569565217	-7.83631304347826
85	0	0	2.82	0	-5	3.37	-1.01312796086957	-0.486940486956522	-0.922724569565217	-0.0107960434782598
85	0	1	2.82	0	-5	3.37	0.735686039130435	-0.331286886956522	1.94594543043478	5.70490395652174
85	0	1	2.82	0	-5	3.37	-0.0797133608695653	-0.0668276869565218	-0.754788469565217	0.549673956521738
85	0	2	2.82	0	-5	3.37	-0.968127960869565	-0.486940486956522	-0.892724569565217	-7.95350104347826
85	0	4	2.82	0	-5	3.37	-0.658560960869565	0.234397513043478	0.611905430434783	-7.78465004347826
85	0	1	2.82	0	-5	3.37	-1.01312796086957	-0.486940486956522	-0.922724569565217	-6.24451704347826
85	0	1	2.82	0	-5	3.37	2.35044203913043	0.805914513043478	0.388515430434783	-8.72419404347826
85	0	0	2.82	0	-5	3.37	-1.01312796086957	-0.486940486956522	-0.922724569565217	-0.51276604347826
85	0	0	2.82	0	-5	3.37	1.25081003913043	0.431599813043478	1.15747943043478	4.10913395652174
85	0	0	2.82	0	-5	3.37	-0.909127960869565	-0.486940486956522	-0.672724569565217	6.46132395652174
85	0	0	2.82	0	-5	3.37	1.75626703913043	0.366129513043478	0.575830430434783	0.750013956521738
85	0	0	2.82	0	-5	3.37	-1.01312796086957	-0.486940486956522	-0.922724569565217	19.5893939565217
85	0	0	2.82	0	-5	3.37	-0.953787960869565	-0.244120486956522	-0.201404569565217	14.6469439565217
85	0	0	2.82	0	-5	3.37	-1.01312796086957	-0.486940486956522	-0.922724569565217	10.7091239565217
85	0	0	2.82	0	-5	3.37	5.55662203913044	1.64113551304348	0.568425430434783	1.38894395652174
85	0	0	2.82	0	-5	3.37	-1.01312796086957	-0.486940486956522	-0.922724569565217	6.19391395652174
85	0	0	2.82	0	-5	3.37	-0.605745960869565	2.44879151304348	4.20992043043478	-4.63837404347826
85	0	0	2.82	0	-5	3.37	-0.719947960869565	-0.419620486956522	-0.849014569565217	2.08094395652174
86	0	2	-1.98	0	-8	-4.69	0.813169333333333	-0.267469222222222	0.210174	2.92866433333333
86	0	0	-1.98	0	-8	-4.69	-0.349360666666667	0.791300777777778	0.189634	-5.63177866666667
86	0	0	-1.98	0	-8	-4.69	-0.695980666666667	-0.527969222222222	-1.050576	-8.95551766666667
86	0	0	-1.98	0	-8	-4.69	0.215719333333333	-0.513069222222222	-0.950576	-2.24059566666667
86	0	0	-1.98	0	-8	-4.69	-0.695980666666667	-0.527969222222222	-1.050576	-9.11909766666666
86	0	0	-1.98	0	-8	-4.69	0.302019333333333	-0.527969222222222	-1.020576	29.5814343333333
86	0	0	-1.98	0	-8	-4.69	-0.613036666666667	0.0251707777777778	-0.0546760000000001	-2.72999566666667
86	0	2	-1.98	0	-8	-4.69	-0.695980666666667	-0.527969222222222	-1.050576	-2.19494566666667
86	0	1	-1.98	0	-8	-4.69	0.0610693333333333	-0.263969222222222	-0.00297599999999996	-0.139355666666665
86	0	2	-1.98	0	-8	-4.69	-0.650980666666667	-0.527969222222222	-1.020576	-6.01474466666667
86	0	0	-1.98	0	-8	-4.69	-0.695980666666667	-0.527969222222222	-1.050576	10.8395743333333
86	0	0	-1.98	0	-8	-4.69	-0.650980666666667	-0.527969222222222	-1.020576	-2.12064566666667
86	0	0	-1.98	0	-8	-4.69	0.567649333333333	0.0954157777777778	2.243184	-3.57634566666667
86	0	1	-1.98	0	-8	-4.69	2.05563433333333	1.97841277777778	0.383416	-2.40261566666666
86	0	0	-1.98	0	-8	-4.69	-0.695980666666667	-0.527969222222222	-1.050576	-4.68053566666667
86	0	0	-1.98	0	-8	-4.69	-0.0131886666666667	0.604663777777778	3.28972	-4.20469566666667
86	0	0	-1.98	0	-8	-4.69	-0.695980666666667	-0.527969222222222	-1.050576	17.8887843333333
86	0	0	-1.98	0	-8	-4.69	2.43817033333333	2.30126677777778	4.057284	-7.22758766666667
87	0	0	6.02	0	-7	5.97	-1.2062475	-0.442883	-0.70597125	-2.4555565
87	0	2	6.02	0	-7	5.97	-1.2062475	-0.442883	-0.70597125	-0.1082465
87	0	0	6.02	0	-7	5.97	2.6293645	0.718097	0.94348275	-7.5228405
87	0	0	6.02	0	-7	5.97	-0.2168695	0.167669	0.46845975	10.0866435
88	0	0	-4.58	0	16	0.510000000000002	2.47263134210526	1.54759988947368	0.152032418421053	6.92771094736842
88	0	0	-4.58	0	16	0.510000000000002	-0.953421657894737	-0.514509110526316	-0.861183581578947	-7.93936405263158
88	0	0	-4.58	0	16	0.510000000000002	-0.0823086578947368	-0.241989010526316	-0.770060531578947	1.84098094736842
88	0	1	-4.58	0	16	0.510000000000002	-0.953421657894737	-0.514509110526316	-0.861183581578947	1.41275094736842
88	0	1	-4.58	0	16	0.510000000000002	-0.953421657894737	-0.514509110526316	-0.861183581578947	-6.38329605263158
88	0	0	-4.58	0	16	0.510000000000002	4.76553834210526	-0.0711691105263158	0.748616418421052	-2.92578905263158
88	0	0	-4.58	0	16	0.510000000000002	-0.673421657894737	-0.394459110526316	-0.662083581578947	-1.90911905263158
88	0	0	-4.58	0	16	0.510000000000002	0.478078342105263	2.74399088947368	5.59981641842105	0.528580947368422
88	0	0	-4.58	0	16	0.510000000000002	-0.953421657894737	-0.514509110526316	-0.861183581578947	-5.42704505263158
88	0	0	-4.58	0	16	0.510000000000002	-0.953421657894737	-0.514509110526316	-0.861183581578947	-6.87436905263158
88	0	0	-4.58	0	16	0.510000000000002	-0.908421657894737	-0.514509110526316	-0.831183581578947	-0.215719052631579
88	0	0	-4.58	0	16	0.510000000000002	-0.719391657894737	0.928760889473684	1.24806141842105	5.88221094736842
88	0	0	-4.58	0	16	0.510000000000002	3.10757834210526	-0.0395091105263158	-0.176983581578947	0.701680947368422
88	0	0	-4.58	0	16	0.510000000000002	-0.953421657894737	-0.514509110526316	-0.861183581578947	9.35548094736842
88	0	0	-4.58	0	16	0.510000000000002	0.290178342105263	-0.128784110526316	-0.0933085815789474	9.87894094736842
88	0	0	-4.58	0	16	0.510000000000002	-0.673421657894737	-0.394459110526316	-0.662083581578947	-2.89548905263158
88	0	0	-4.58	0	16	0.510000000000002	-0.953421657894737	-0.514509110526316	-0.861183581578947	-2.54214905263158
88	0	0	-4.58	0	16	0.510000000000002	-0.429666157894737	0.680599889473684	2.33664541842105	2.65635094736842
88	0	0	-4.58	0	16	0.510000000000002	-0.953421657894737	-0.514509110526316	-0.861183581578947	-2.07234905263158
90	0	3	-3.38	0	11	16.48	-0.996557444444444	-0.255058388888889	-1.01609733333333	-4.450827
90	0	0	-3.38	0	11	16.48	-0.538537444444444	0.00382661111111111	0.287297666666667	2.970705
90	0	0	-3.38	0	11	16.48	-0.996557444444444	-0.255058388888889	-1.01609733333333	-5.733382
90	0	1	-3.38	0	11	16.48	-0.928047444444444	-0.154163388888889	-0.240132333333333	-4.147842
90	0	0	-3.38	0	11	16.48	-0.545037444444444	-0.189368388888889	1.95690266666667	-5.659845
90	0	2	-3.38	0	11	16.48	-0.996557444444444	-0.255058388888889	-1.01609733333333	4.383205
90	0	1	-3.38	0	11	16.48	3.76744255555556	0.509566611111111	3.25005266666667	1.013175
90	0	1	-3.38	0	11	16.48	0.422746555555556	0.245197611111111	-0.756065333333333	-5.373717
90	0	0	-3.38	0	11	16.48	1.71144255555556	0.500221611111111	-0.618097333333333	-1.150725
90	0	0	-3.38	0	11	16.48	-0.996557444444444	-0.255058388888889	-1.01609733333333	2.512965
90	0	0	-3.38	0	11	16.48	-0.996557444444444	-0.255058388888889	-1.01609733333333	0.806585000000001
90	0	0	-3.38	0	11	16.48	1.09376255555556	0.377521611111111	1.65718266666667	2.598225
90	0	0	-3.38	0	11	16.48	-0.996557444444444	-0.255058388888889	-1.01609733333333	-10.232757
90	0	0	-3.38	0	11	16.48	-0.264557444444444	-0.159018388888889	-0.850817333333333	0.225765
90	0	3	-3.38	0	11	16.48	0.728302555555556	0.0656916111111111	-0.276997333333333	2.089225
90	0	3	-3.38	0	11	16.48	-0.996557444444444	-0.255058388888889	-1.01609733333333	13.869735
90	0	0	-3.38	0	11	16.48	-0.590507444444444	0.465591611111111	1.63420266666667	6.326955
90	0	1	-3.38	0	11	16.48	2.11889255555556	0.120341611111111	1.06915266666667	-0.0474450000000004
92	0	6	0.419999999999998	1	-7	-2.61	-1.21116956666667	-0.359875108333333	-0.8344744625	5.60832541666666
92	0	3	0.419999999999998	1	-7	-2.61	-1.00847496666667	0.205292591666667	0.1219352375	2.98328541666667
92	0	2	0.419999999999998	1	-7	-2.61	0.739505433333333	0.690765891666667	0.8192425375	-4.55252458333333
92	0	2	0.419999999999998	1	-7	-2.61	-1.21116956666667	-0.359875108333333	-0.8344744625	3.44822541666667
92	0	6	0.419999999999998	1	-7	-2.61	2.42623043333333	0.340044891666667	-0.3541244625	1.00574541666666
92	0	1	0.419999999999998	1	-7	-2.61	0.416330433333333	-0.359875108333333	-0.8344744625	2.81062541666666
92	0	2	0.419999999999998	1	-7	-2.61	1.97173343333333	0.0766962916666666	2.6331295375	0.948535416666667
92	0	1	0.419999999999998	1	-7	-2.61	1.27613043333333	-0.343075108333333	-0.6544744625	-5.66859458333334
92	0	2	0.419999999999998	1	-7	-2.61	-1.07947956666667	0.446059891666667	-0.3966344625	7.47271541666666
92	0	4	0.419999999999998	1	-7	-2.61	-0.150579566666667	0.342274891666667	-0.6426244625	-5.68254458333333
92	0	1	0.419999999999998	1	-7	-2.61	-1.21116956666667	-0.359875108333333	-0.8344744625	-6.08474458333333
92	0	4	0.419999999999998	1	-7	-2.61	-0.438228566666667	1.91142389166667	2.1073865375	-3.55787458333334
92	0	1	0.419999999999998	1	-7	-2.61	1.27613043333333	-0.343075108333333	-0.6544744625	-1.98714458333334
92	0	1	0.419999999999998	1	-7	-2.61	-0.149980566666667	-0.296042608333333	1.0145945375	8.07202541666667
92	0	0	0.419999999999998	1	-7	-2.61	1.19079943333333	-0.0494908083333334	-0.7268930625	-5.17824458333333
92	0	3	0.419999999999998	1	-7	-2.61	-1.21116956666667	-0.359875108333333	-0.8344744625	-4.09900458333333
92	0	1	0.419999999999998	1	-7	-2.61	-1.21116956666667	-0.359875108333333	-0.8344744625	13.2409454166667
92	0	0	0.419999999999998	1	-7	-2.61	0.0246804333333333	0.251637891666667	0.0035755374999999	-0.157114583333333
92	0	1	0.419999999999998	1	-7	-2.61	0.615732433333333	0.0748648916666667	0.5144755375	3.97612541666666
92	0	4	0.419999999999998	1	-7	-2.61	-1.21116956666667	-0.359875108333333	-0.8344744625	-2.75032458333334
92	0	1	0.419999999999998	1	-7	-2.61	-0.128519566666667	-0.223935108333333	-0.1693744625	-4.98270458333333
92	0	3	0.419999999999998	1	-7	-2.61	1.48650543333333	-0.147046408333333	3.5156505375	1.00899541666666
92	0	3	0.419999999999998	1	-7	-2.61	0.00967143333333347	-0.0573951083333334	-0.4555944625	-4.28543458333334
92	0	1	0.419999999999998	1	-7	-2.61	-1.21116956666667	-0.359875108333333	-0.8344744625	-1.58929458333334
94	0	0	-0.780000000000001	1	-2	2.1	-1.36778657722222	-0.616410639444444	-1.40163355555556	-10.4909186666667
94	0	1	-0.780000000000001	1	-2	2.1	1.64297442277778	0.0985627605555555	0.489033444444444	6.81815633333333
94	0	0	-0.780000000000001	1	-2	2.1	0.900609422777778	-0.0105511394444444	0.873608444444445	-2.71364366666667
94	0	0	-0.780000000000001	1	-2	2.1	-1.30619298722222	-0.246474439444444	-1.23522555555556	-5.66240966666667
94	0	0	-0.780000000000001	1	-2	2.1	-0.360559577222222	-0.345571039444444	-0.0327345555555555	2.13684633333333
94	0	2	-0.780000000000001	1	-2	2.1	-1.04077927722222	-0.522861129444445	-0.257001555555555	5.54108633333333
94	0	1	-0.780000000000001	1	-2	2.1	0.949223422777778	0.525327360555556	-0.550321755555556	0.530816333333334
94	0	1	-0.780000000000001	1	-2	2.1	-1.36778657722222	-0.616410639444444	-1.40163355555556	1.16217633333333
94	0	0	-0.780000000000001	1	-2	2.1	-0.243108577222222	-0.464439039444444	-1.15513435555556	5.32655633333333
94	0	0	-0.780000000000001	1	-2	2.1	-1.06381607722222	-0.605740639444444	-1.22448455555556	-4.50250766666667
94	0	1	-0.780000000000001	1	-2	2.1	-0.0139065772222223	3.49185436055556	5.08148444444444	-0.541633666666667
94	0	0	-0.780000000000001	1	-2	2.1	-1.36778657722222	-0.616410639444444	-1.40163355555556	-2.09137366666667
94	0	0	-0.780000000000001	1	-2	2.1	3.37064342277778	0.945271360555555	3.42211044444444	-0.807933666666666
[truncated: 1,094 more rows]
