# Supplementary material for: Microtemporal Dynamics of Dietary Intake, Physical Activity, and Impulsivity in Adult Attention-Deficit/Hyperactivity Disorder: Ecological Momentary Assessment Study Within Nutritional Psychiatry
Source: JMIR Ment Health. 2023 Aug 17;10:e46550. doi: 10.2196/46550 (PMC10472180; doi:10.2196/46550)
Supplement: Multimedia Appendix 2 [file mental_v10i1e46550_app2.zip › Multimedia Appendix 2. Open R Code..r]

# -------------------------------------------------------------------------------------------------- #
#                                                                                                    #
#         Microtemporal Dynamics of Dietary Intake, Physical Activity, and Impulsivity               #
#                     in Adult Attention-Deficit/Hyperactivity Disorder:                             #
#            Ecological Momentary Assessment Study within Nutritional Psychiatry                     #
#                                                                                                    #
#                                                                                                    #
#                                             R Code                                                 #
#                                                                                                    #
#                     Authors: Alea Ruf, Andreas B. Neubauer, Elena D. Koch,                         #
#                       Ulrich Ebner-Priemer, Andreas Reif, & Silke Matura                           #
# -------------------------------------------------------------------------------------------------- #


####------------------------------------------prepare---------------------------------------------####

# install the R-package "rstan"
# for instructions see 
# https://github.com/stan-dev/rstan/wiki/RStan-Getting-Started

# install the R-package "brms"
install.packages("brms")

# load rstan
library(rstan)
# run the recommended commands
options(mc.cores = parallel::detectCores())
rstan_options(auto_write = TRUE)

# load brms
library(brms)


#####---------------------------------------read data---------------------------------------------####

# edit path to where the dataset is located and set working directory
setwd("")
data <- read.table("Multimedia Appendix 1. Open Data..csv", header=T, sep=",")


####----------------------------------------run models--------------------------------------------####

# Model 0 ----------------------------------------------------------------------------------------####
model0 <- 
  brm(
    bf(
      MIS    ~ 1 + ADHD + (1  | x | ID), 
      hu     ~ 1 + ADHD + (1  | x | ID)
    ),
    data = data,
    family = hurdle_gamma(), seed = 1799
  )

# produce results
summary(model0)


# before running the following models, save data of ADHD & control sample in separate data.frames----#
data.control <- data[data$ADHD==0,]
data.ADHD    <- data[data$ADHD==1,]


# Model 1 ----------------------------------------------------------------------------------------####
model1 <- 
  brm(
    bf(
      MIS ~ 1 + upps_p + gender + age + bmi + sugar + saturated_fat + protein + PA + (1 + sugar + saturated_fat + protein + PA | x | ID), 
      hu  ~ 1 + upps_p + gender + age + bmi + sugar + saturated_fat + protein + PA + (1 + sugar + saturated_fat + protein + PA | x | ID)
    ),
    data = data.ADHD,
    iter = 10000,
    family = hurdle_gamma(), seed = 1799, init = 0            
  )

# produce results
summary(model1)


# Model 2 ----------------------------------------------------------------------------------------####
model2 <- 
  brm(
    bf(
      MIS ~ 1 + upps_p + gender + age + bmi + sugar + saturated_fat + protein + PA + (1 + sugar + saturated_fat + protein + PA | x | ID), 
      hu  ~ 1 + upps_p + gender + age + bmi + sugar + saturated_fat + protein + PA + (1 + sugar + saturated_fat + protein + PA | x | ID)
    ),
    data = data.control,
    iter = 10000,
    family = hurdle_gamma(), seed = 1799, init = 0              
  )

# produce results
summary(model2)


# Model 3 ----------------------------------------------------------------------------------------####
model3 <-
  brm(
    bf(
      MIS ~ 1 + upps_p + gender + age + bmi + sugar * saturated_fat + protein + PA + (1 + sugar * saturated_fat + protein + PA | x | ID), 
      hu  ~ 1 + upps_p + gender + age + bmi + sugar * saturated_fat + protein + PA + (1 + sugar * saturated_fat + protein + PA | x | ID)
    ),
    data = data.ADHD,
    iter = 10000,
    family = hurdle_gamma() , seed = 1799 , init = 0 , control=list(max_treedepth = 11)                 
  )

# produce results
summary(model3)


# Model 4 -----------------------------------------------------------------------------------------####
model4 <- 
  brm(
    bf(
      MIS ~ 1 + upps_p + gender + age + bmi + sugar * saturated_fat + protein + PA + (1 + sugar * saturated_fat + protein + PA | x | ID), 
      hu  ~ 1 + upps_p + gender + age + bmi + sugar * saturated_fat + protein + PA + (1 + sugar * saturated_fat + protein + PA | x | ID)
    ),
    data = data.control,
    iter = 10000,
    family = hurdle_gamma() , seed = 1799 , init = 0               
  )

# produce results
summary(model4)


# Model 5 -----------------------------------------------------------------------------------------####
model5 <-
  brm(
    bf(
      MIS ~ 1 + upps_p + gender + age + bmi + sugar * saturated_fat * PA + protein + (1 + sugar * saturated_fat * PA + protein | x | ID), 
      hu  ~ 1 + upps_p + gender + age + bmi + sugar * saturated_fat * PA + protein + (1 + sugar * saturated_fat * PA + protein | x | ID)
    ),
    data = data.ADHD,
    iter = 10000,
    family = hurdle_gamma() , seed = 1799 , init = 0         
  )

# produce results
summary(model5)


# Model 6 -----------------------------------------------------------------------------------------####
model6 <-
  brm(
    bf(
      MIS ~ 1 + upps_p + gender + age + bmi + sugar * saturated_fat * PA + protein + (1 + sugar * saturated_fat * PA + protein | x | ID), 
      hu  ~ 1 + upps_p + gender + age + bmi + sugar * saturated_fat * PA + protein + (1 + sugar * saturated_fat * PA + protein | x | ID)
    ),
    data = data.control,
    iter = 10000,
    family = hurdle_gamma(), seed = 1799,  init = 0 , control=list(max_treedepth = 11)
  )

# produce results
summary(model6)

# -------------------------------------------------------------------------------------------------- #
